# Supplementary material for: Variable cMyBP-C expression from cell to cell in a MYBPC3c.927–2 A>G hiPSC-CM model recapitulates HCM patient phenotype
Source: Stem Cell Res Ther. 2026 May 19;17:188. doi: 10.1186/s13287-026-05063-9 (PMC13185243; doi:10.1186/s13287-026-05063-9)
Supplement: Supplementary file 6 — Supplementary Material 6: Fig. 6 Principal component analysis (PCA) of normalized RNA-seq counts (Phantasus Web Application) across independent differentiations to assess potential batch effects. (A) Day 35 samples are separated by genotype (primarily along PC1). Within the isogenic control group one differentiation deviates from the main cluster. (B) Day 70 + samples of isogenic control and MYBPC3 mutant are separated along PC1. [file 13287_2026_5063_MOESM6_ESM.xlsx]

## Sheet: Result overview d35
Sort0	Gene ID	Gene name	Gene description	Chr	Start	End	Strand	Length	IGV coordinates	isogenic control differentiation 1 sample 1	isogenic control differentiation 1 sample 2	isogenic control differentiation 2 sample 1	isogenic control differentiation 2 sample 2	isogenic control differentiation 3 sample 1	isogenic control differentiation 3 sample 2	MYBPC3 mutant differentiation 1 sample 1	MYBPC3 mutant differentiation 1 sample 2	MYBPC3 mutant differentiation 2 sample 1	MYBPC3 mutant differentiation 2 sample 2	MYBPC3 mutant differentiation 3 sample 1	MYBPC3 mutant differentiation 3 sample 2	Base mean	log2(FC)	StdErr	Wald-Stats	P-value	P-adj
1	ENSG00000130600.20	H19	H19 imprinted maternally expressed transcript [Source:HGNC Symbol;Acc:HGNC:4713]	chr11	1995171	2001470	-	6299	chr11:1995171-2001470	1.76599	7.19419	6.3034	18.6303	6.15243	16.6831	37923.3	35130.5	55316.8	50133	47568.9	38219.9	34365.8	6.80199	0.199364	34.1185	3.92332e-255	1.35606e-250
2	ENSG00000119673.16	ACOT2	acyl-CoA thioesterase 2 [Source:HGNC Symbol;Acc:HGNC:18431]	chr14	73567620	73575658	+	8038	chr14:73567620-73575658	1157.93	1219.12	1263.36	1210.55	1538.23	1505.47	56.0374	45.8539	61.5692	53.2055	59.884	54.4678	670.397	-4.20659	0.123423	-34.0827	1.33224e-254	2.30239e-250
3	ENSG00000075407.19	ZNF37A	zinc finger protein 37A [Source:HGNC Symbol;Acc:HGNC:13102]	chr10	38094334	38150293	+	55959	chr10:38094334-38150293	695.609	714.574	684.737	722.149	681.936	589.751	54.6227	67.7936	46.5513	51.8547	48.5866	58.826	362.828	-3.42584	0.106933	-32.0374	3.29154e-225	3.79229e-221
4	ENSG00000198205.7	ZXDA	zinc finger X-linked duplicated A [Source:HGNC Symbol;Acc:HGNC:13198]	chrX	57905430	57910458	-	5028	chrX:57905430-57910458	169.505	181.381	167.139	181.038	186.839	191.711	0	0	0	0	0	0	121.816	-4.5851	0.181698	-25.2346	1.66967e-140	1.44276e-136
5	ENSG00000180543.5	TSPYL5	TSPY like 5 [Source:HGNC Symbol;Acc:HGNC:29367]	chr8	97273488	97277928	-	4440	chr8:97273488-97277928	0	0	0	0	0	0	193.712	141.549	200.069	171.299	200.477	166.347	64.7675	4.9474	0.204115	24.2382	8.79605e-130	6.08054e-126
6	ENSG00000224597.11	SVIL-AS1	SVIL antisense RNA 1 [Source:HGNC Symbol;Acc:HGNC:51219]	chr10	29409402	29512266	+	102864	chr10:29409402-29512266	10.1272	0.455991	1.75556	2.76367	3.45298	1.93186	213.241	199.536	228.031	184.13	189.619	177.325	70.1286	4.65107	0.197255	23.579	6.33394e-123	3.64877e-119
7	ENSG00000166183.16	ASPG	asparaginase [Source:HGNC Symbol;Acc:HGNC:20123]	chr14	104085686	104115582	+	29896	chr14:104085686-104115582	1.55299	0	5.76673	0.550678	0	0	149.766	137.431	162.488	161.924	153.573	124.097	50.0121	4.85944	0.210795	23.0529	1.37462e-117	6.78747e-114
8	ENSG00000159176.14	CSRP1	cysteine and glycine rich protein 1 [Source:HGNC Symbol;Acc:HGNC:2469]	chr1	201483530	201509456	-	25926	chr1:201483530-201509456	38.3092	53.4367	52.8787	42.0741	22.6525	24.6179	1028.94	1145.05	2471.19	2395.89	2163.91	2190.89	664.954	4.41873	0.197372	22.3878	5.17392e-111	2.23539e-107
9	ENSG00000170430.10	MGMT	O-6-methylguanine-DNA methyltransferase [Source:HGNC Symbol;Acc:HGNC:7059]	chr10	129467190	129770983	+	303793	chr10:129467190-129770983	166.735	150.042	179.201	157.732	153.802	149.108	12.226	13.0617	12.7129	8.07554	12.6809	14.0251	83.3846	-3.20537	0.150253	-21.3332	5.58373e-101	2.1444e-97
10	ENSG00000174840.9	PDE12	phosphodiesterase 12 [Source:HGNC Symbol;Acc:HGNC:25386]	chr3	57556274	57566848	+	10574	chr3:57556274-57566848	600.597	593.293	571.003	597.273	495.465	529.304	204.421	232.943	207.222	258.628	213.554	220.488	435.47	-1.30083	0.0796994	-16.3218	6.90986e-60	2.38832e-56
11	ENSG00000174599.5	TRAM1L1	translocation associated membrane protein 1 like 1 [Source:HGNC Symbol;Acc:HGNC:28371]	chr4	117083554	117085576	-	2022	chr4:117083554-117085576	0	0	0	0	0	0	48.0712	47.2061	56.7527	52.7676	58.6556	53.9924	32.6398	3.36062	0.207985	16.158	9.96925e-59	3.13252e-55
12	ENSG00000112773.16	TENT5A	terminal nucleotidyltransferase 5A [Source:HGNC Symbol;Acc:HGNC:18345]	chr6	81491439	81752774	-	261335	chr6:81491439-81752774	1321.2	1310.1	1267.07	1348.7	1317.64	1250.88	2355.59	2323.34	2106.79	2114.44	2340.06	2117.8	1783.47	0.765161	0.0481351	15.8961	6.74299e-57	1.9422e-53
13	ENSG00000103202.13	NME4	NME/NM23 nucleoside diphosphate kinase 4 [Source:HGNC Symbol;Acc:HGNC:7852]	chr16	396725	410367	+	13642	chr16:396725-410367	1008.08	956.766	1058.74	1003.58	966.845	1059.13	1961.23	1802.4	1849.79	1830.18	1857.72	1677.59	1590.31	0.846596	0.0561309	15.0825	2.1102e-51	5.61054e-48
14	ENSG00000198105.16	ZNF248	zinc finger protein 248 [Source:HGNC Symbol;Acc:HGNC:13041]	chr10	37776526	37858106	-	81580	chr10:37776526-37858106	411.368	412.149	567.007	372.64	403.086	676.788	50.0797	43.9348	29.6755	61.4341	36.3616	36.3149	195.774	-2.80501	0.188318	-14.8951	3.54838e-50	8.76045e-47
15	ENSG00000135549.15	PKIB	cAMP-dependent protein kinase inhibitor beta [Source:HGNC Symbol;Acc:HGNC:9018]	chr6	122471917	122726373	+	254456	chr6:122471917-122726373	364.101	331.317	296.427	288.751	323.683	345.694	34.3195	31.4564	41.9504	31.8633	54.5958	39.0216	142.508	-2.57434	0.175469	-14.6712	9.85771e-49	2.27148e-45
16	ENSG00000184227.8	ACOT1	acyl-CoA thioesterase 1 [Source:HGNC Symbol;Acc:HGNC:33128]	chr14	73537143	73543796	+	6653	chr14:73537143-73543796	242.842	241.041	295.157	233.503	297.641	317.139	57.5387	69.5312	86.9746	63.6403	68.1476	66.9436	171.716	-1.80718	0.132665	-13.6221	2.96078e-42	6.39602e-39
17	ENSG00000212978.6	AC016747.1	novel transcript	chr2	61141592	61144969	-	3377	chr2:61141592-61144969	231.348	238.533	226.354	221.747	189.571	231.153	80.0713	102.036	91.7937	92.8171	80.5224	95.2484	172.066	-1.25353	0.0922075	-13.5947	4.3076e-42	8.7581e-39
18	ENSG00000183323.13	CCDC125	coiled-coil domain containing 125 [Source:HGNC Symbol;Acc:HGNC:28924]	chr5	69280175	69332809	-	52634	chr5:69280175-69332809	77.0561	84.1834	117.446	106.797	56.685	74.0416	0	2.78872	10.2392	2.64715	1.52306	11.8596	61.4404	-2.81292	0.208182	-13.5118	1.33189e-41	2.55752e-38
19	ENSG00000137871.21	ZNF280D	zinc finger protein 280D [Source:HGNC Symbol;Acc:HGNC:25953]	chr15	56630176	56734086	-	103910	chr15:56630176-56734086	201.148	172.722	192.913	182.95	258.365	244.134	22.618	29.5864	19.7572	20.9049	28.0416	57.9192	86.6455	-2.39545	0.181242	-13.2168	7.01829e-40	1.27674e-36
20	ENSG00000162997.15	PRORSD1P	prolyl-tRNA synthetase associated domain containing 1, pseudogene [Source:HGNC Symbol;Acc:HGNC:34379]	chr2	55282319	55284522	+	2203	chr2:55282319-55284522	0	0	0.93327	0	0	0	32.103	29.978	31.834	31.3221	30.4953	24.3877	10.0585	3.02044	0.234295	12.8916	5.01611e-38	8.66883e-35
21	ENSG00000255399.5	TBX5-AS1	TBX5 antisense RNA 1 [Source:HGNC Symbol;Acc:HGNC:27402]	chr12	114408131	114412832	+	4701	chr12:114408131-114412832	107.1	141.439	111.605	91.4966	120.15	148.266	335.492	338.451	368.737	424.982	287.346	326.858	202.432	1.44223	0.114529	12.5927	2.31564e-36	3.81132e-33
22	ENSG00000256683.7	ZNF350	zinc finger protein 350 [Source:HGNC Symbol;Acc:HGNC:16656]	chr19	51964340	51986856	-	22516	chr19:51964340-51986856	89.6701	87.1357	69.2503	62.7794	92.6643	92.2114	231.542	211.264	240.892	226.021	206.034	294.07	167.311	1.41855	0.113598	12.4874	8.74466e-36	1.37387e-32
23	ENSG00000102181.21	CD99L2	CD99 molecule like 2 [Source:HGNC Symbol;Acc:HGNC:18237]	chrX	150766336	150898816	-	132480	chrX:150766336-150898816	4854.73	4901.8	5373.85	5320.02	5779.79	5978.66	3398.7	3205.22	2997.17	3386.62	3229.97	3035.32	4022.03	-0.730554	0.0590062	-12.381	3.31322e-35	4.97906e-32
24	ENSG00000113209.9	PCDHB5	protocadherin beta 5 [Source:HGNC Symbol;Acc:HGNC:8690]	chr5	141135206	141138615	+	3409	chr5:141135206-141138615	4.68514	12.0386	13.0663	7.34375	2.12345	10.6409	49.164	66.7676	57.9646	44.0385	58.5993	48.7383	89.462	2.01171	0.175152	11.4855	1.55994e-30	2.24657e-27
25	ENSG00000248994.2	AC124852.1	novel transcript	chr5	1931064	2119926	+	188862	chr5:1931064-2119926	1.83499	3.4152	0	0.691477	0	0.424114	68.6118	66.3578	64.0038	78.0297	41.8961	50.3489	30.8695	2.57928	0.233266	11.0573	2.02117e-28	2.7944e-25
26	ENSG00000130988.13	RGN	regucalcin [Source:HGNC Symbol;Acc:HGNC:9989]	chrX	47078355	47093314	+	14959	chrX:47078355-47093314	3.047	9.25068	8.46977	8.88355	7.43043	10.7827	57.3474	35.1655	71.7539	78.1192	52.7853	62.7548	33.8041	2.18887	0.199227	10.9868	4.42357e-28	5.66283e-25
27	ENSG00000197044.11	ZNF441	zinc finger protein 441 [Source:HGNC Symbol;Acc:HGNC:20875]	chr19	11767000	11784078	+	17078	chr19:11767000-11784078	169.907	177.125	159.681	144.917	236.836	170.271	405.537	475.205	365.478	384.05	376.502	408.983	300.763	1.14297	0.104027	10.9873	4.40043e-28	5.66283e-25
28	ENSG00000172340.15	SUCLG2	succinate-CoA ligase GDP-forming subunit beta [Source:HGNC Symbol;Acc:HGNC:11450]	chr3	67360460	67654612	-	294152	chr3:67360460-67654612	968.985	969.167	887.848	857.746	1197.86	1139.49	556.89	541.988	545.746	602.85	536.339	569.976	862.1	-0.819127	0.0773584	-10.5887	3.3616e-26	4.14966e-23
29	ENSG00000167244.21	IGF2	insulin like growth factor 2 [Source:HGNC Symbol;Acc:HGNC:5466]	chr11	2129112	2141238	-	12126	chr11:2129112-2141238	61491.2	59076.1	94986.9	113990	71612.6	75605.9	24181.9	22018.7	23454.2	22984.7	29191	21925.7	45277.1	-1.53921	0.14943	-10.3005	7.00742e-25	8.35188e-22
30	ENSG00000130294.18	KIF1A	kinesin family member 1A [Source:HGNC Symbol;Acc:HGNC:888]	chr2	240713761	240824293	-	110532	chr2:240713761-240824293	1643.79	1818.18	1473.6	1507.75	1512.05	1723.76	3150.41	3009.22	2724.89	2908.41	2925.99	2933.54	2364.71	0.839446	0.0829361	10.1216	4.43126e-24	5.1054e-21
31	ENSG00000212916.6	MAP10	microtubule associated protein 10 [Source:HGNC Symbol;Acc:HGNC:29265]	chr1	232805416	232809929	+	4513	chr1:232805416-232809929	301.63	306.949	336.153	311.601	383.294	358.54	174.672	188.758	188.732	161.537	165.583	180.148	268.354	-0.881243	0.0882233	-9.98877	1.70684e-23	1.90307e-20
32	ENSG00000240801.1	AC132217.1	novel transcript, 3' overlapping ncRNA IGF2	chr11	2129121	2129964	-	843	chr11:2129121-2129964	1407.8	1302.8	2200.24	2861.94	1416.26	1712.28	375.821	436.653	395.767	394.917	519.865	367.251	960.327	-1.77366	0.178308	-9.94719	2.59416e-23	2.80202e-20
33	ENSG00000198034.11	RPS4X	ribosomal protein S4 X-linked [Source:HGNC Symbol;Acc:HGNC:10424]	chrX	72255679	72277248	-	21569	chrX:72255679-72277248	30615.8	29616.4	27922.9	27298.4	30359.5	30894.6	20841.4	20981.5	20137.8	20480.9	19483.9	19869.7	25152.2	-0.529723	0.0545294	-9.71444	2.61671e-22	2.74073e-19
34	ENSG00000087495.17	PHACTR3	phosphatase and actin regulator 3 [Source:HGNC Symbol;Acc:HGNC:15833]	chr20	59577509	59847711	+	270202	chr20:59577509-59847711	44.4564	34.6264	33.1518	33.9321	27.6326	27.8485	3.05429	0	2.30866	2.98097	2.29811	0	25.1486	-2.12062	0.223303	-9.4966	2.1685e-21	2.20447e-18
35	ENSG00000156395.14	SORCS3	sortilin related VPS10 domain containing receptor 3 [Source:HGNC Symbol;Acc:HGNC:16699]	chr10	104641290	105265242	+	623952	chr10:104641290-105265242	369.947	492.633	493.16	455.081	497.971	573.582	142.591	128.895	131.911	124.362	194.82	196.062	318.596	-1.44818	0.154851	-9.35211	8.59195e-21	8.48492e-18
36	ENSG00000228672.4	PROB1	proline rich basic protein 1 [Source:HGNC Symbol;Acc:HGNC:41906]	chr5	139390592	139395104	-	4512	chr5:139390592-139395104	377.506	402.387	352.96	325.468	652.98	577.746	1766.8	1873.77	1325.67	1347.12	1429.42	1370.19	1077.3	1.50666	0.165768	9.08897	9.99838e-20	9.59956e-17
37	ENSG00000172270.22	BSG	basigin (Ok blood group) [Source:HGNC Symbol;Acc:HGNC:1116]	chr19	571277	583494	+	12217	chr19:571277-583494	13713.3	14295.3	13444.3	13559.6	13485.3	15050.9	19800.4	20864.1	18444.8	19273.7	17430.2	18177.8	16439.8	0.443377	0.0491249	9.02551	1.78867e-19	1.67091e-16
38	ENSG00000180938.6	ZNF572	zinc finger protein 572 [Source:HGNC Symbol;Acc:HGNC:26758]	chr8	124973295	124979389	+	6094	chr8:124973295-124979389	25.3011	22.3578	18.6647	14.6883	18.0493	17.7323	63.2054	62.1648	73.8723	72.4141	68.7465	56.1535	38.7535	1.51043	0.167654	9.00921	2.07555e-19	1.88787e-16
39	ENSG00000080561.14	MID2	midline 2 [Source:HGNC Symbol;Acc:HGNC:7096]	chrX	107825755	107931637	+	105882	chrX:107825755-107931637	431.848	447.818	431.369	428.828	631.631	592.618	879.934	853.787	969.093	882.948	1057.31	969.694	796.797	0.880881	0.098317	8.9596	3.25861e-19	2.88796e-16
40	ENSG00000186481.16	ANKRD20A5P	ankyrin repeat domain 20 family member A5, pseudogene [Source:HGNC Symbol;Acc:HGNC:33833]	chr18	14179097	14252140	+	73043	chr18:14179097-14252140	55.8228	44.8582	45.8212	50.5144	52.7585	36.0049	10.3348	2.009	9.48038	0.84975	10.5578	9.79794	33.8356	-1.88097	0.210562	-8.93309	4.1427e-19	3.57971e-16
41	ENSG00000022556.16	NLRP2	NLR family pyrin domain containing 2 [Source:HGNC Symbol;Acc:HGNC:22948]	chr19	54953130	55001142	+	48012	chr19:54953130-55001142	180.988	202.344	249.851	243.984	260.961	281.614	97.71	19.5088	26.2625	29.028	42.7014	50.2786	97.5457	-1.84696	0.215691	-8.56299	1.09977e-17	9.27133e-15
42	ENSG00000132964.12	CDK8	cyclin dependent kinase 8 [Source:HGNC Symbol;Acc:HGNC:1779]	chr13	26254104	26405238	+	151134	chr13:26254104-26405238	1003.48	1045.4	1091.42	1221.85	987.899	996.899	773.353	685.024	665.381	637.862	797.835	684.579	870.97	-0.571849	0.0668224	-8.55774	1.15102e-17	9.47233e-15
43	ENSG00000237651.8	C2orf74	chromosome 2 open reading frame 74 [Source:HGNC Symbol;Acc:HGNC:34439]	chr2	61145068	61164828	+	19760	chr2:61145068-61164828	554.122	525.036	495.238	418.354	559.653	538.452	320.341	325.99	361.33	299.083	284.856	325.413	437.704	-0.668117	0.0784084	-8.52099	1.58192e-17	1.27157e-14
44	ENSG00000109819.9	PPARGC1A	PPARG coactivator 1 alpha [Source:HGNC Symbol;Acc:HGNC:9237]	chr4	23755041	23904089	-	149048	chr4:23755041-23904089	701.512	745.981	592.087	632.158	596.077	625.99	1448.28	1430.87	1062.59	1238.17	931.921	1104.48	911.839	0.8475	0.101266	8.36907	5.80732e-17	4.56191e-14
45	ENSG00000003249.15	DBNDD1	dysbindin domain containing 1 [Source:HGNC Symbol;Acc:HGNC:28455]	chr16	90004871	90019890	-	15019	chr16:90004871-90019890	268.383	281.455	233.157	229.966	241.465	226.049	429.373	394.368	370.195	380.873	407.086	368.972	340.061	0.648728	0.077887	8.32909	8.14637e-17	6.25714e-14
46	ENSG00000174233.12	ADCY6	adenylate cyclase 6 [Source:HGNC Symbol;Acc:HGNC:237]	chr12	48766194	48789089	-	22895	chr12:48766194-48789089	7490.38	7657	7258.91	6741.51	6667.01	6455.55	9721.04	9376.87	9455.67	9941.94	9103.82	8976.57	7997.48	0.415735	0.0503515	8.25666	1.49808e-16	1.12564e-13
47	ENSG00000077009.14	NMRK2	nicotinamide riboside kinase 2 [Source:HGNC Symbol;Acc:HGNC:17871]	chr19	3933069	3942416	+	9347	chr19:3933069-3942416	30.2265	16.3564	17.5301	20.0414	17.046	18.1847	58.3136	68.9793	61.6409	59.5698	61.1456	53.2229	40.1811	1.36382	0.165622	8.23457	1.80211e-16	1.32528e-13
48	ENSG00000094755.17	GABRP	gamma-aminobutyric acid type A receptor subunit pi [Source:HGNC Symbol;Acc:HGNC:4089]	chr5	170763350	170814047	+	50697	chr5:170763350-170814047	330.789	324.239	291.876	428.346	245.679	450.099	129.859	127.252	71.2765	46.5521	130.998	99.1423	217.766	-1.45703	0.181294	-8.03679	9.22248e-16	6.64095e-13
49	ENSG00000153132.13	CLGN	calmegin [Source:HGNC Symbol;Acc:HGNC:2060]	chr4	140388453	140427661	-	39208	chr4:140388453-140427661	2212.85	1847.18	1887.89	1559.21	2109.95	2012.35	2721.61	2886.97	2953.64	3030.02	2846.47	3032.96	2338.72	0.573899	0.0722884	7.93902	2.0379e-15	1.43751e-12
50	ENSG00000210082.2	MT-RNR2	mitochondrially encoded 16S rRNA [Source:HGNC Symbol;Acc:HGNC:7471]	chrM	1671	3229	+	1558	chrM:1671-3229	584527	505183	508577	512875	879585	841268	2029940	2111422	1587953	1704389	1584288	1723035	1.03571e+06	1.28883	0.162742	7.91946	2.38553e-15	1.64907e-12
51	ENSG00000177873.14	ZNF619	zinc finger protein 619 [Source:HGNC Symbol;Acc:HGNC:26910]	chr3	40477113	40491053	+	13940	chr3:40477113-40491053	77.2858	71.879	66.9087	66.8146	86.3019	75.8319	139.891	148.386	150.31	128.849	168.99	161.045	101.668	0.945502	0.120147	7.86955	3.5592e-15	2.41216e-12
52	ENSG00000170955.10	CAVIN3	caveolae associated protein 3 [Source:HGNC Symbol;Acc:HGNC:9400]	chr11	6318946	6320532	-	1586	chr11:6318946-6320532	673.402	671.621	680.894	585.338	869.824	994.939	336.82	309.502	407.634	403.854	386.414	316.46	541.766	-0.972996	0.124065	-7.84266	4.41104e-15	2.93198e-12
53	ENSG00000132561.14	MATN2	matrilin 2 [Source:HGNC Symbol;Acc:HGNC:6908]	chr8	97868840	98036724	+	167884	chr8:97868840-98036724	3592.9	3782.45	3103.08	3332.55	3585.83	3634.76	1621.19	1445.37	1824.13	1981.39	2007.64	1918.13	2737.86	-0.901494	0.115081	-7.83356	4.74254e-15	3.06791e-12
54	ENSG00000152092.16	ASTN1	astrotactin 1 [Source:HGNC Symbol;Acc:HGNC:773]	chr1	176857302	177164973	-	307671	chr1:176857302-177164973	80.2604	71.508	110.257	167.884	218.189	155.555	35.7962	26.635	35.4668	27.0516	24.4309	19.8305	83.185	-1.6298	0.208089	-7.83223	4.79306e-15	3.06791e-12
55	ENSG00000226063.1	AC009531.1	novel transcript	chr7	35258381	35259729	-	1348	chr7:35258381-35259729	34.9646	17.2531	30.3928	27.1673	37.1321	36.4115	85.0723	102.945	73.1962	81.3222	74.1448	64.3482	48.1385	1.22948	0.157793	7.79168	6.6123e-15	4.15541e-12
56	ENSG00000103034.15	NDRG4	NDRG family member 4 [Source:HGNC Symbol;Acc:HGNC:14466]	chr16	58462846	58513628	+	50782	chr16:58462846-58513628	3974.68	4273.7	3028.72	2835.06	3973.27	3384.76	7532.34	7525.4	5924.84	6177.77	6069.3	6150.67	5104.49	0.828789	0.10655	7.77838	7.34604e-15	4.53408e-12
57	ENSG00000113504.21	SLC12A7	solute carrier family 12 member 7 [Source:HGNC Symbol;Acc:HGNC:10915]	chr5	1050384	1112063	-	61679	chr5:1050384-1112063	2859.42	3179.43	2510.24	2283.8	1811.22	1839.47	4726.3	4697.77	4110.72	4260.54	4840.13	4439.18	3517.52	0.851331	0.10982	7.75205	9.04226e-15	5.4831e-12
58	ENSG00000108551.5	RASD1	ras related dexamethasone induced 1 [Source:HGNC Symbol;Acc:HGNC:15828]	chr17	17494437	17496395	-	1958	chr17:17494437-17496395	253.845	229.296	258.47	207.297	396.642	369.05	700.802	696.372	660.954	734.141	734.929	823.41	520.353	1.18359	0.153808	7.69527	1.41192e-14	8.41405e-12
59	ENSG00000171714.13	ANO5	anoctamin 5 [Source:HGNC Symbol;Acc:HGNC:27337]	chr11	21782659	22283567	+	500908	chr11:21782659-22283567	1637.23	1612.32	1485.4	1358.29	1834.16	1455.32	2891.99	2373.68	2172.95	2218.17	2319.05	2388.51	1870.66	0.597946	0.0780403	7.66201	1.83039e-14	1.0723e-11
60	ENSG00000279026.1	AC005225.4	TEC	chr14	73580694	73582918	+	2224	chr14:73580694-73582918	8.43756	18.0591	15.8459	26.1253	21.2291	16.8131	0	1.1514	1.13548	0	0	3.17683	8.67448	-1.78633	0.235836	-7.57445	3.60646e-14	2.07756e-11
61	ENSG00000250120.8	PCDHA10	protocadherin alpha 10 [Source:HGNC Symbol;Acc:HGNC:8664]	chr5	140855883	141012347	+	156464	chr5:140855883-141012347	22.5818	14.0688	9.20876	19.7323	10.7877	10.3882	63.7956	62.8458	40.9604	47.6602	47.1973	86.5642	373.345	1.42248	0.187986	7.56695	3.82091e-14	2.16501e-11
62	ENSG00000085662.14	AKR1B1	aldo-keto reductase family 1 member B [Source:HGNC Symbol;Acc:HGNC:381]	chr7	134442356	134459284	-	16928	chr7:134442356-134459284	5139.32	5256.41	5324.73	5377.44	4949.1	5186.15	6377.84	6423.48	7071.01	6988.88	7013.36	7256.17	5644.1	0.392239	0.0519053	7.55682	4.13036e-14	2.30261e-11
63	ENSG00000170004.18	CHD3	chromodomain helicase DNA binding protein 3 [Source:HGNC Symbol;Acc:HGNC:1918]	chr17	7884796	7912760	+	27964	chr17:7884796-7912760	2643.33	2838.97	2921.01	3116.44	2776.44	2703.46	2172.65	1936.97	2022.09	2083.91	1967.22	1905.13	2452.16	-0.482733	0.0641313	-7.52726	5.18164e-14	2.84283e-11
64	ENSG00000182481.10	KPNA2	karyopherin subunit alpha 2 [Source:HGNC Symbol;Acc:HGNC:6395]	chr17	68035636	68047364	+	11728	chr17:68035636-68047364	3045.98	3240.51	2899.52	3160.68	2578.7	2483.97	2061.13	1910.43	1727.98	1860.27	1966.48	2045.17	2492.23	-0.573642	0.0766054	-7.48827	6.97853e-14	3.76884e-11
66	ENSG00000157778.9	PSMG3	proteasome assembly chaperone 3 [Source:HGNC Symbol;Acc:HGNC:22420]	chr7	1567332	1571005	-	3673	chr7:1567332-1571005	187.642	223.125	196.035	178.291	170.335	212.058	321.983	335.67	357.173	315.907	359.695	340.444	239.956	0.759336	0.101577	7.47547	7.6929e-14	4.06025e-11
65	ENSG00000113248.6	PCDHB15	protocadherin beta 15 [Source:HGNC Symbol;Acc:HGNC:8686]	chr5	141245395	141249365	+	3970	chr5:141245395-141249365	607.106	617.782	533.486	668.957	661.964	618.714	1058.49	1030.2	999.818	905.553	955.552	964.043	869.931	0.650211	0.0869913	7.47444	7.75306e-14	4.06025e-11
67	ENSG00000112164.6	GLP1R	glucagon like peptide 1 receptor [Source:HGNC Symbol;Acc:HGNC:4324]	chr6	39048781	39091303	+	42522	chr6:39048781-39091303	91.7729	104.884	70.0646	69.3135	63.707	104.807	341.485	299.2	233.149	207.629	252.208	204.553	155.164	1.33169	0.179548	7.4169	1.19897e-13	6.18524e-11
68	ENSG00000170624.14	SGCD	sarcoglycan delta [Source:HGNC Symbol;Acc:HGNC:10807]	chr5	155870344	156767788	+	897444	chr5:155870344-156767788	1380.03	1404.72	1089.53	1023.46	1528.72	1030.75	2376.45	2253.84	2022.73	2194.56	2409.57	2203.44	1761.67	0.804722	0.1096	7.34234	2.09899e-13	1.0669e-10
69	ENSG00000241644.2	INMT	indolethylamine N-methyltransferase [Source:HGNC Symbol;Acc:HGNC:6069]	chr7	30697985	30757602	+	59617	chr7:30697985-30757602	107.291	142.154	335.398	925.676	107.782	81.6757	30.5197	16.4941	26.444	18.3894	40.0913	18.9675	117.2	-1.73123	0.237768	-7.28117	3.30927e-13	1.6577e-10
70	ENSG00000117500.13	TMED5	transmembrane p24 trafficking protein 5 [Source:HGNC Symbol;Acc:HGNC:24251]	chr1	93149742	93180516	-	30774	chr1:93149742-93180516	3074.51	3005.3	3130.39	3237.94	3115.51	3005.36	2537.25	2641.66	2542.87	2329.9	2519.37	2530.77	2796.58	-0.296475	0.0410591	-7.2207	5.17206e-13	2.55382e-10
71	ENSG00000107738.20	VSIR	V-set immunoregulatory receptor [Source:HGNC Symbol;Acc:HGNC:30085]	chr10	71747556	71773520	-	25964	chr10:71747556-71773520	532.22	495.192	585.31	1040.84	224.889	283.112	130.052	58.703	144.122	93.9113	132.435	93.7089	338.565	-1.56466	0.217614	-7.19007	6.4759e-13	3.15258e-10
72	ENSG00000230487.9	PSMG3-AS1	PSMG3 antisense RNA 1 (head to head) [Source:HGNC Symbol;Acc:HGNC:22230]	chr7	1570073	1589626	+	19553	chr7:1570073-1589626	255.474	184.252	196.18	191.017	234.898	267.425	422.645	467.082	519.44	439.954	475.801	579.151	311.542	1.01924	0.141796	7.18804	6.57287e-13	3.15534e-10
73	ENSG00000110080.20	ST3GAL4	ST3 beta-galactoside alpha-2,3-sialyltransferase 4 [Source:HGNC Symbol;Acc:HGNC:10864]	chr11	126355640	126440344	+	84704	chr11:126355640-126440344	1011.25	1003.16	857.829	786.84	624.929	685.699	1593.52	1784.22	1420.47	1396.25	1480.94	1543.31	1213.92	0.833814	0.116208	7.17518	7.22107e-13	3.41903e-10
74	ENSG00000228223.3	HCG11	HLA complex group 11 [Source:HGNC Symbol;Acc:HGNC:17707]	chr6	26521709	26527404	+	5695	chr6:26521709-26527404	177.01	183.124	183.071	192.468	204.922	206.889	97.4061	93.218	137.599	128.282	94.5927	102.801	149.978	-0.765996	0.107073	-7.15396	8.43069e-13	3.93782e-10
75	ENSG00000111186.13	WNT5B	Wnt family member 5B [Source:HGNC Symbol;Acc:HGNC:16265]	chr12	1529891	1647212	+	117321	chr12:1529891-1647212	1259.04	1228.87	1407.22	1360.93	1221.88	1276.89	839.651	861.571	720.21	863.842	901.226	990.888	1092.36	-0.566632	0.079281	-7.14714	8.86061e-13	4.08344e-10
76	ENSG00000115841.21	RMDN2	regulator of microtubule dynamics 2 [Source:HGNC Symbol;Acc:HGNC:26567]	chr2	37923187	38067142	+	143955	chr2:37923187-38067142	150.237	211.645	199.469	235.008	216.168	263.087	99.0673	114.502	123.774	95.6549	118.751	135.532	160.199	-0.8376	0.117366	-7.13667	9.5616e-13	4.34852e-10
77	ENSG00000125872.8	LRRN4	leucine rich repeat neuronal 4 [Source:HGNC Symbol;Acc:HGNC:16208]	chr20	6040546	6054060	-	13514	chr20:6040546-6054060	1154.66	1279.63	2010.63	2637.8	1619.1	1645.75	768.296	579.105	676.101	687.798	614.348	672.729	1230.16	-1.17763	0.165054	-7.13483	9.69082e-13	4.35004e-10
78	ENSG00000133687.16	TMTC1	transmembrane O-mannosyltransferase targeting cadherins 1 [Source:HGNC Symbol;Acc:HGNC:24099]	chr12	29500840	29784759	-	283919	chr12:29500840-29784759	757.592	827.829	681.535	738.396	1045.78	1046.28	2650.94	2654.31	1639.24	1675.25	1883.88	1810.24	1376	1.115	0.156827	7.1097	1.16292e-12	5.15322e-10
79	ENSG00000167081.18	PBX3	PBX homeobox 3 [Source:HGNC Symbol;Acc:HGNC:8634]	chr9	125747345	125967377	+	220032	chr9:125747345-125967377	2836.84	3014.34	3082.03	3188.33	3320.72	3369.8	2173.02	2265.9	2349.01	2417.32	2400.69	2342.61	2608.44	-0.424625	0.0598152	-7.09894	1.25717e-12	5.50034e-10
80	ENSG00000053438.11	NNAT	neuronatin [Source:HGNC Symbol;Acc:HGNC:7860]	chr20	37521206	37523690	+	2484	chr20:37521206-37523690	0.865232	0.792742	1.08925	2.28918	0	0	36.9914	35.0388	62.7695	53.4578	64.1695	67.8867	42.4766	1.68272	0.237692	7.07943	1.44753e-12	6.25406e-10
81	ENSG00000111052.8	LIN7A	lin-7 homolog A, crumbs cell polarity complex component [Source:HGNC Symbol;Acc:HGNC:17787]	chr12	80792520	80937934	-	145414	chr12:80792520-80937934	1063.84	1065.56	1000.1	849.571	956.548	909.486	2030.59	2179.57	1578.95	1553.79	1739.84	1654.96	1400.4	0.821587	0.116172	7.07218	1.5252e-12	6.50826e-10
82	ENSG00000182836.10	PLCXD3	phosphatidylinositol specific phospholipase C X domain containing 3 [Source:HGNC Symbol;Acc:HGNC:31822]	chr5	41306952	41510628	-	203676	chr5:41306952-41510628	12496.3	12578.2	10270.2	9681.76	13492.9	11228	20267.8	21464.5	17550.8	18228.4	17805.8	17888.8	14736	0.669818	0.0948602	7.06111	1.6518e-12	6.96253e-10
83	ENSG00000170893.4	TRH	thyrotropin releasing hormone [Source:HGNC Symbol;Acc:HGNC:12298]	chr3	129974688	129977935	+	3247	chr3:129974688-129977935	26.2897	18.9366	12.1071	9.81216	45.5238	49.461	291.182	305.349	179.331	273.564	106.217	145.011	106.56	1.66066	0.235632	7.0477	1.81897e-12	7.5748e-10
84	ENSG00000106025.9	TSPAN12	tetraspanin 12 [Source:HGNC Symbol;Acc:HGNC:21641]	chr7	120787320	120858402	-	71082	chr7:120787320-120858402	835.31	740.038	528.03	587.625	497.498	549.372	1131.78	1075.77	1173.05	1080.02	1108.54	1122.38	886.349	0.789289	0.112212	7.0339	2.00838e-12	8.26401e-10
85	ENSG00000158560.14	DYNC1I1	dynein cytoplasmic 1 intermediate chain 1 [Source:HGNC Symbol;Acc:HGNC:2963]	chr7	95772506	96110322	+	337816	chr7:95772506-96110322	237.506	193.189	125.57	169.277	216.954	216.048	106.917	67.1933	67.8105	59.5497	94.556	79.2437	163.896	-1.10829	0.159338	-6.95558	3.51116e-12	1.42776e-09
86	ENSG00000162063.13	CCNF	cyclin F [Source:HGNC Symbol;Acc:HGNC:1591]	chr16	2429394	2458854	+	29460	chr16:2429394-2458854	290.167	289.234	247.045	256.013	283.967	286.354	205.407	181.049	172.895	167.659	179.442	201.393	226.236	-0.559002	0.0804652	-6.94713	3.72801e-12	1.49831e-09
87	ENSG00000177685.17	CRACR2B	calcium release activated channel regulator 2B [Source:HGNC Symbol;Acc:HGNC:28703]	chr11	826144	831991	+	5847	chr11:826144-831991	203.141	120.673	176.463	151.986	148.611	147.268	277.015	315.108	288.459	285.049	270.38	233.834	205.489	0.772991	0.112748	6.85592	7.08535e-12	2.81492e-09
88	ENSG00000143067.5	ZNF697	zinc finger protein 697 [Source:HGNC Symbol;Acc:HGNC:32034]	chr1	119619377	119648266	-	28889	chr1:119619377-119648266	1670.85	1698.85	1620.52	1508.78	1354.82	1381.57	2229.24	2125.62	2265.22	2178.79	1931.31	2057.06	1834.91	0.459571	0.0674479	6.81373	9.51017e-12	3.73533e-09
89	ENSG00000140859.16	KIFC3	kinesin family member C3 [Source:HGNC Symbol;Acc:HGNC:6326]	chr16	57758217	57863053	-	104836	chr16:57758217-57863053	1039.89	1097.15	1233.41	1284.28	868.213	1020.73	581.413	456.714	621.868	660.266	664.26	672.978	892.959	-0.785896	0.115964	-6.77705	1.22655e-11	4.76342e-09
90	ENSG00000172201.12	ID4	inhibitor of DNA binding 4, HLH protein [Source:HGNC Symbol;Acc:HGNC:5363]	chr6	19837370	19842197	+	4827	chr6:19837370-19842197	611.787	738.612	763.627	1267.82	263.312	237.743	97.3492	58.7044	122.769	110.607	134.073	125.034	381.41	-1.55833	0.230342	-6.76531	1.33022e-11	5.10864e-09
91	ENSG00000115896.16	PLCL1	phospholipase C like 1 (inactive) [Source:HGNC Symbol;Acc:HGNC:9063]	chr2	197804593	198572581	+	767988	chr2:197804593-198572581	4692.22	4873.83	3996.93	4022.18	3251.01	3414.23	7791.69	7936.5	6112.55	6117.73	6944.32	6927.55	5326.93	0.741968	0.109859	6.75385	1.43976e-11	5.40913e-09
92	ENSG00000196922.11	ZNF252P	zinc finger protein 252, pseudogene [Source:HGNC Symbol;Acc:HGNC:13046]	chr8	144973589	145002912	-	29323	chr8:144973589-145002912	1017.5	965.234	869.183	1004.11	1039.98	991.74	708.352	692.805	653.026	705.207	681.18	721.072	859.95	-0.488063	0.0722584	-6.75441	1.43417e-11	5.40913e-09
93	ENSG00000119715.15	ESRRB	estrogen related receptor beta [Source:HGNC Symbol;Acc:HGNC:3473]	chr14	76310712	76501837	+	191125	chr14:76310712-76501837	33.8318	53.7448	22.038	36.7946	16.5143	34.6597	96.0006	145.029	83.4598	67.7479	113.162	106.265	69.229	1.28185	0.190033	6.74542	1.52586e-11	5.67097e-09
94	ENSG00000147027.4	TMEM47	transmembrane protein 47 [Source:HGNC Symbol;Acc:HGNC:18515]	chrX	34627075	34657285	-	30210	chrX:34627075-34657285	2194.09	2122.08	2498.3	2683.99	3636.48	3258.72	4909.99	5147.44	4903.04	4822.92	5076.42	4859.49	3490.13	0.800081	0.120062	6.66388	2.66698e-11	9.80655e-09
95	ENSG00000131018.25	SYNE1	spectrin repeat containing nuclear envelope protein 1 [Source:HGNC Symbol;Acc:HGNC:17089]	chr6	152121687	152637801	-	516114	chr6:152121687-152637801	4473.37	4319.84	4410.79	4317.71	4648.12	4172.78	6009.49	6780.33	6859.52	7485.82	5984.53	6411.5	5431.96	0.566126	0.0852638	6.6397	3.14331e-11	1.14364e-08
96	ENSG00000197893.14	NRAP	nebulin related anchoring protein [Source:HGNC Symbol;Acc:HGNC:7988]	chr10	113588714	113664070	-	75356	chr10:113588714-113664070	192.313	140.26	107.419	83.3552	60.642	83.2481	399.457	462.584	397.847	336.265	433.092	474.477	240.828	1.39411	0.210839	6.61217	3.78715e-11	1.36353e-08
97	ENSG00000084636.18	COL16A1	collagen type XVI alpha 1 chain [Source:HGNC Symbol;Acc:HGNC:2193]	chr1	31652263	31704319	-	52056	chr1:31652263-31704319	2514.88	2304.79	2651.83	3043.76	3202.42	3287.57	1636.73	1878.25	1879.34	1761.64	1990.27	2011.44	2337.3	-0.586455	0.0887705	-6.60642	3.93738e-11	1.40301e-08
99	ENSG00000255823.5	MTRNR2L8	MT-RNR2 like 8 [Source:HGNC Symbol;Acc:HGNC:37165]	chr11	10507894	10509186	-	1292	chr11:10507894-10509186	27.2365	15.4914	19.5293	14.723	26.5376	33.4886	70.9644	71.465	54.4188	59.5235	46.3554	67.7294	36.2481	1.19774	0.181812	6.58778	4.46453e-11	1.57354e-08
98	ENSG00000091428.18	RAPGEF4	Rap guanine nucleotide exchange factor 4 [Source:HGNC Symbol;Acc:HGNC:16626]	chr2	172735274	173052893	+	317619	chr2:172735274-173052893	553.579	561.332	583.644	586.835	720.398	684.02	1180.08	1000.21	913.484	823.061	983.749	877.268	770.169	0.621221	0.0943191	6.58637	4.50702e-11	1.57354e-08
100	ENSG00000092439.16	TRPM7	transient receptor potential cation channel subfamily M member 7 [Source:HGNC Symbol;Acc:HGNC:17994]	chr15	50552473	50686797	-	134324	chr15:50552473-50686797	1490.16	1252.44	1477.6	1429.68	1721.57	1646.56	2359.19	2075.66	2124.51	1967.44	1924.94	2109.07	1781.69	0.468415	0.0712517	6.57409	4.8952e-11	1.69198e-08
101	ENSG00000146197.9	SCUBE3	signal peptide, CUB domain and EGF like domain containing 3 [Source:HGNC Symbol;Acc:HGNC:13655]	chr6	35213956	35253079	+	39123	chr6:35213956-35253079	4633.18	5085.84	4794.96	5119.75	5080.68	4885.35	2217.97	1976.92	3130.18	3095.2	3034	3509.36	3797.26	-0.753343	0.11469	-6.56852	5.08166e-11	1.73904e-08
102	ENSG00000184349.14	EFNA5	ephrin A5 [Source:HGNC Symbol;Acc:HGNC:3225]	chr5	107376894	107670937	-	294043	chr5:107376894-107670937	890.904	872.853	866.726	951.284	947.759	997.369	1390.98	1197.9	1185.35	1348.08	1480.05	1302.65	1145.09	0.502371	0.0765094	6.56613	5.16394e-11	1.74987e-08
103	ENSG00000123159.16	GIPC1	GIPC PDZ domain containing family member 1 [Source:HGNC Symbol;Acc:HGNC:1226]	chr19	14477760	14496149	-	18389	chr19:14477760-14496149	3201.54	3343.48	3332.97	3315.96	3036.18	3325.42	2746.02	2834.94	2751.45	2772.62	2808.92	2696.59	2942.55	-0.234868	0.0358163	-6.55756	5.46963e-11	1.83546e-08
104	ENSG00000145911.6	N4BP3	NEDD4 binding protein 3 [Source:HGNC Symbol;Acc:HGNC:29852]	chr5	178113532	178126081	+	12549	chr5:178113532-178126081	139.542	144.434	122.366	106.017	110.425	98.5702	241.019	217.504	211.523	204.673	192.554	221.502	167.227	0.780754	0.119377	6.54025	6.14162e-11	2.04114e-08
105	ENSG00000122733.12	PHF24	PHD finger protein 24 [Source:HGNC Symbol;Acc:HGNC:29180]	chr9	34957608	34982544	+	24936	chr9:34957608-34982544	344.643	326.237	364.583	317.59	281.743	361.064	494.73	572.477	428.426	529.756	577.266	713.432	501.046	0.690286	0.106201	6.49982	8.04186e-11	2.64723e-08
106	ENSG00000149256.16	TENM4	teneurin transmembrane protein 4 [Source:HGNC Symbol;Acc:HGNC:29945]	chr11	78652829	79441030	-	788201	chr11:78652829-79441030	734.317	782.704	1193.81	1470.39	2372.9	2149.06	433.013	516.107	557.427	404.966	329.397	297.162	988.52	-1.3236	0.205659	-6.43589	1.22753e-10	4.00268e-08
107	ENSG00000276291.6	FRG1HP	FSHD region gene 1 family member H, pseudogene [Source:HGNC Symbol;Acc:HGNC:51767]	chr9	40992245	41218410	+	226165	chr9:40992245-41218410	86.2239	110.579	98.5497	84.1918	69.5893	109.572	155.324	129.155	160.985	149.407	177.872	166.871	124.918	0.705069	0.109864	6.41764	1.38401e-10	4.47076e-08
109	ENSG00000133710.16	SPINK5	serine peptidase inhibitor Kazal type 5 [Source:HGNC Symbol;Acc:HGNC:15464]	chr5	148025683	148137382	+	111699	chr5:148025683-148137382	80.8553	55.5457	65.5037	56.8756	60.22	56.1608	115.565	143.327	116.055	87.9132	141.831	123.427	94.4273	0.86332	0.134758	6.40645	1.48943e-10	4.74869e-08
108	ENSG00000093072.18	ADA2	adenosine deaminase 2 [Source:HGNC Symbol;Acc:HGNC:1839]	chr22	17178790	17258235	-	79445	chr22:17178790-17258235	119.658	120.003	137.72	121.318	124.873	131.789	191.811	200.567	256.746	281.106	227.084	227.359	183.171	0.807766	0.126103	6.40563	1.49753e-10	4.74869e-08
110	ENSG00000109099.16	PMP22	peripheral myelin protein 22 [Source:HGNC Symbol;Acc:HGNC:9118]	chr17	15229773	15272292	-	42519	chr17:15229773-15272292	1741.71	1655.72	1419.81	1366.7	1565.25	1706.08	2862.81	2979.48	2185.93	2183.79	2630.74	2260.32	2196.61	0.643509	0.101028	6.36961	1.89514e-10	5.95487e-08
111	ENSG00000167778.9	SPRYD3	SPRY domain containing 3 [Source:HGNC Symbol;Acc:HGNC:25920]	chr12	53064316	53079404	-	15088	chr12:53064316-53079404	1516.82	1560.74	1630.07	1754.98	1542.87	1597.51	1289.75	1179.04	1370.61	1365.34	1328.94	1192.11	1477.05	-0.310943	0.0488614	-6.36377	1.9686e-10	6.12999e-08
112	ENSG00000106484.16	MEST	mesoderm specific transcript [Source:HGNC Symbol;Acc:HGNC:7028]	chr7	130486171	130506465	+	20294	chr7:130486171-130506465	920.726	1087.76	737.277	1020.56	675.365	711.911	421.761	310.522	365.341	393.133	528.228	418.868	741.914	-0.956352	0.150464	-6.35603	2.07035e-10	6.38925e-08
113	ENSG00000047365.13	ARAP2	ArfGAP with RhoGAP domain, ankyrin repeat and PH domain 2 [Source:HGNC Symbol;Acc:HGNC:16924]	chr4	35948221	36244514	-	296293	chr4:35948221-36244514	428.71	359.382	333.267	333.295	370.429	305.392	709.447	586.956	578.076	638.648	609.602	652.146	500.543	0.768541	0.121439	6.3286	2.47402e-10	7.56744e-08
114	ENSG00000140943.18	MBTPS1	membrane bound transcription factor peptidase, site 1 [Source:HGNC Symbol;Acc:HGNC:15456]	chr16	84053761	84116942	-	63181	chr16:84053761-84116942	3152.98	3252.5	3152.81	3460.57	3133.94	3513.27	4381.36	4504.26	4341.46	4147.29	3901.8	3774.86	3706.59	0.344367	0.0547012	6.29542	3.06569e-10	9.29495e-08
115	ENSG00000183087.15	GAS6	growth arrest specific 6 [Source:HGNC Symbol;Acc:HGNC:4168]	chr13	113820549	113864076	-	43527	chr13:113820549-113864076	4386.11	4236.56	4415.33	4291.49	4927.79	4893.27	6521.36	6638.1	6250.07	6462.14	5716.69	5812.28	5261.95	0.451413	0.0719213	6.27649	3.46312e-10	1.04086e-07
116	ENSG00000185324.22	CDK10	cyclin dependent kinase 10 [Source:HGNC Symbol;Acc:HGNC:1770]	chr16	89680737	89696354	+	15617	chr16:89680737-89696354	550.15	480.287	509.831	525.243	511.7	534.045	336.414	324.386	369.183	347.739	333.219	476.731	444.276	-0.500826	0.0806432	-6.21039	5.28536e-10	1.57486e-07
117	ENSG00000079308.20	TNS1	tensin 1 [Source:HGNC Symbol;Acc:HGNC:11973]	chr2	217799588	218033982	-	234394	chr2:217799588-218033982	15148.4	16639.5	14913.8	14033.3	15139.1	15853.6	21790	20358.9	19532.7	19734.6	20679	21465.6	17894.5	0.420841	0.0680037	6.1885	6.07412e-10	1.79441e-07
118	ENSG00000179542.16	SLITRK4	SLIT and NTRK like family member 4 [Source:HGNC Symbol;Acc:HGNC:23502]	chrX	143622790	143636101	-	13311	chrX:143622790-143636101	11.5592	32.7449	9.94693	8.30363	11.5284	11.2385	0	0	0	0	0	0	5.66081	-1.37548	0.222403	-6.18462	6.22515e-10	1.82344e-07
119	ENSG00000156486.8	KCNS2	potassium voltage-gated channel modifier subfamily S member 2 [Source:HGNC Symbol;Acc:HGNC:6301]	chr8	98426958	98432853	+	5895	chr8:98426958-98432853	438.244	414.534	307.249	234.884	417.569	361.616	756.372	746.815	747.426	772.538	961.394	745.755	613.247	0.978118	0.158277	6.17978	6.41924e-10	1.86449e-07
120	ENSG00000174282.12	ZBTB4	zinc finger and BTB domain containing 4 [Source:HGNC Symbol;Acc:HGNC:23847]	chr17	7459366	7484263	-	24897	chr17:7459366-7484263	2598.4	2701.92	2591.63	2646.36	2693.44	2897.83	3360.83	3412.88	3208.23	3041.45	3205.08	3157.38	2958.83	0.262906	0.0425975	6.17186	6.7493e-10	1.94402e-07
121	ENSG00000139044.12	B4GALNT3	beta-1,4-N-acetyl-galactosaminyltransferase 3 [Source:HGNC Symbol;Acc:HGNC:24137]	chr12	459939	563509	+	103570	chr12:459939-563509	4236.15	4021.18	3836.61	3269.26	4577.54	4273.78	6069.88	5911.39	6099.21	6343.39	4982.2	5929.83	4718.21	0.52732	0.0855133	6.16653	6.98035e-10	1.99396e-07
122	ENSG00000144681.11	STAC	SH3 and cysteine rich domain [Source:HGNC Symbol;Acc:HGNC:11353]	chr3	36380503	36548007	+	167504	chr3:36380503-36548007	247.52	263.539	150.564	131.419	312.832	217.085	84.5955	88.2583	66.7225	69.4357	77.2217	116.657	166.29	-1.12906	0.183892	-6.13979	8.26325e-10	2.34107e-07
123	ENSG00000114784.4	EIF1B	eukaryotic translation initiation factor 1B [Source:HGNC Symbol;Acc:HGNC:30792]	chr3	40309707	40312424	+	2717	chr3:40309707-40312424	2447.57	2369.61	2159.92	2283.39	2778.47	2812.1	4090.16	4148.81	3611.73	3454.38	4030.25	3398.7	3029.67	0.588137	0.0962137	6.11281	9.78898e-10	2.75078e-07
124	ENSG00000176928.7	GCNT4	glucosaminyl (N-acetyl) transferase 4 [Source:HGNC Symbol;Acc:HGNC:17973]	chr5	75025346	75052558	-	27212	chr5:75025346-75052558	60.026	64.5163	54.7867	130.285	18.0742	25.7778	4.02147	5.76223	7.97006	6.86309	10.1499	12.734	35.6821	-1.4447	0.236551	-6.10733	1.01313e-09	2.82402e-07
126	ENSG00000065320.9	NTN1	netrin 1 [Source:HGNC Symbol;Acc:HGNC:8029]	chr17	9021510	9244000	+	222490	chr17:9021510-9244000	363.879	491.638	402.017	391.607	331.093	735.185	148.072	137.581	239.056	229.274	187.346	224.897	315.558	-1.03576	0.169956	-6.09432	1.09906e-09	3.01492e-07
125	ENSG00000053328.9	METTL24	methyltransferase like 24 [Source:HGNC Symbol;Acc:HGNC:21566]	chr6	110243940	110358349	-	114409	chr6:110243940-110358349	125.703	100.774	81.5549	88.3379	61.1563	80.9734	30.8852	32.0127	37.245	38.8717	26.8634	39.9834	67.8482	-1.1202	0.183807	-6.09442	1.09836e-09	3.01492e-07
127	ENSG00000286593.1	AP006261.1	novel transcript	chr18	14404551	14430923	-	26372	chr18:14404551-14430923	39.3725	40.4219	30.7782	41.6337	37.159	33.6564	14.0366	11.5145	12.4962	18.5837	15.7866	16.9486	27.3623	-1.07807	0.176962	-6.09208	1.11456e-09	3.03336e-07
128	ENSG00000105409.19	ATP1A3	ATPase Na+/K+ transporting subunit alpha 3 [Source:HGNC Symbol;Acc:HGNC:801]	chr19	41966582	41997497	-	30915	chr19:41966582-41997497	315.801	264.564	280.316	369.09	471.37	582.949	1664.44	1437.87	657.475	667.371	933.354	909.388	670.839	1.16244	0.191081	6.0835	1.1759e-09	3.1753e-07
129	ENSG00000198121.15	LPAR1	lysophosphatidic acid receptor 1 [Source:HGNC Symbol;Acc:HGNC:3166]	chr9	110873263	111038470	-	165207	chr9:110873263-111038470	108.082	57.3914	89.9978	231.712	49.605	96.5934	29.957	17.2867	36.5206	24.4966	13.161	18.564	64.0429	-1.38129	0.227277	-6.07755	1.22031e-09	3.26968e-07
130	ENSG00000087076.9	HSD17B14	hydroxysteroid 17-beta dehydrogenase 14 [Source:HGNC Symbol;Acc:HGNC:23238]	chr19	48813018	48836510	-	23492	chr19:48813018-48836510	76.0424	67.7563	59.9355	90.7267	39.1979	55.9078	24.092	17.1417	29.4463	26.806	25.2328	35.3832	46.6263	-1.07708	0.177607	-6.06438	1.32464e-09	3.52192e-07
131	ENSG00000179292.5	TMEM151A	transmembrane protein 151A [Source:HGNC Symbol;Acc:HGNC:28497]	chr11	66291894	66296664	+	4770	chr11:66291894-66296664	107.806	110.945	196.791	230.212	42.4674	55.7975	15.0389	9.21165	26.1282	29.3424	23.6802	30.7193	76.9325	-1.40666	0.233121	-6.03402	1.59934e-09	4.21982e-07
132	ENSG00000176490.5	DIRAS1	DIRAS family GTPase 1 [Source:HGNC Symbol;Acc:HGNC:19127]	chr19	2714567	2721372	-	6805	chr19:2714567-2721372	591.662	578.869	445.451	461.673	484.581	626.011	810.525	851.639	760.578	830.028	682.426	744.854	650.287	0.533524	0.0888716	6.00332	1.93329e-09	5.06229e-07
133	ENSG00000144635.9	DYNC1LI1	dynein cytoplasmic 1 light intermediate chain 1 [Source:HGNC Symbol;Acc:HGNC:18745]	chr3	32525974	32570858	-	44884	chr3:32525974-32570858	5275.91	4718.09	4484.5	4481.9	4068.8	4891.44	6936.16	7708.75	7163.1	6714.38	7404.47	6897.45	5947.72	0.589263	0.0985534	5.97913	2.24335e-09	5.83001e-07
134	ENSG00000070087.15	PFN2	profilin 2 [Source:HGNC Symbol;Acc:HGNC:8882]	chr3	149964904	150050788	-	85884	chr3:149964904-150050788	6608.04	6327.93	5751.29	5343.33	5497.48	5786.18	7334.49	7555.42	7259.31	6997.1	7246.39	6925.72	6421.21	0.291506	0.0488135	5.97184	2.34593e-09	6.05109e-07
135	ENSG00000006071.16	ABCC8	ATP binding cassette subfamily C member 8 [Source:HGNC Symbol;Acc:HGNC:59]	chr11	17392498	17476894	-	84396	chr11:17392498-17476894	71.8354	38.7372	44.2161	84.2123	71.4442	41.8948	134.72	176.304	240.407	138.521	149.637	134.488	104.36	1.16166	0.195005	5.95708	2.56789e-09	6.52622e-07
136	ENSG00000112290.13	WASF1	WASP family member 1 [Source:HGNC Symbol;Acc:HGNC:12732]	chr6	110099819	110180004	-	80185	chr6:110099819-110180004	1134.33	1123.3	1158.5	1269.82	1006.34	1010.83	722.1	880.374	733.148	725.812	684.383	750.611	987.773	-0.554009	0.0929982	-5.9572	2.56595e-09	6.52622e-07
137	ENSG00000107821.15	KAZALD1	Kazal type serine peptidase inhibitor domain 1 [Source:HGNC Symbol;Acc:HGNC:25460]	chr10	101061989	101068131	+	6142	chr10:101061989-101068131	129.306	158.421	141.355	157.931	98.6545	101.158	63.4418	60.9254	81.7945	57.2581	60.2451	64.4282	94.4345	-0.903086	0.152539	-5.92035	3.21261e-09	8.10515e-07
138	ENSG00000131981.16	LGALS3	galectin 3 [Source:HGNC Symbol;Acc:HGNC:6563]	chr14	55124110	55145423	+	21313	chr14:55124110-55145423	2190.67	1857.29	1434.35	1089.22	2162.36	2214.37	3620.52	3839.34	3623.07	3800.25	3637.52	3473.94	2649.46	0.892609	0.150816	5.91853	3.24835e-09	8.13595e-07
140	ENSG00000179195.16	ZNF664	zinc finger protein 664 [Source:HGNC Symbol;Acc:HGNC:25406]	chr12	123971845	124015439	+	43594	chr12:123971845-124015439	5952.43	5563.84	5583.16	5414.64	5680.96	5976.18	7612.91	7596.35	6866.65	6904.29	6830.13	7037.34	6352.15	0.322131	0.0544722	5.91369	3.34537e-09	8.25924e-07
139	ENSG00000155465.20	SLC7A7	solute carrier family 7 member 7 [Source:HGNC Symbol;Acc:HGNC:11065]	chr14	22773222	22829820	-	56598	chr14:22773222-22829820	181.033	198.688	535.885	1541.65	113.675	177.552	39.7919	16.5261	36.1298	39.2664	45.4416	45.7756	230.307	-1.39412	0.235724	-5.9142	3.33503e-09	8.25924e-07
141	ENSG00000133519.13	ZDHHC8P1	ZDHHC8 pseudogene 1 [Source:HGNC Symbol;Acc:HGNC:26461]	chr22	23390605	23402726	-	12121	chr22:23390605-23402726	18.576	11.4919	66.5945	131.923	12.142	10.1311	0.87338	0	0	0.852085	1.71594	0.922951	18.0178	-1.32535	0.224249	-5.91016	3.41766e-09	8.37788e-07
142	ENSG00000259417.3	CTXND1	cortexin domain containing 1 [Source:HGNC Symbol;Acc:HGNC:50507]	chr15	80195481	80252213	-	56732	chr15:80195481-80252213	22.4746	35.2477	11.2107	8.9698	50.9657	62.1766	159.699	168.011	104.635	121.447	135.108	140.963	77.8282	1.3481	0.228306	5.90478	3.53118e-09	8.59519e-07
143	ENSG00000168906.13	MAT2A	methionine adenosyltransferase 2A [Source:HGNC Symbol;Acc:HGNC:6904]	chr2	85539168	85545281	+	6113	chr2:85539168-85545281	4343.87	4212.08	4320.93	4349.63	4403.47	3702.56	5147.15	5318.95	5700.17	5072.39	5111.11	5244.9	4607.88	0.314611	0.0533863	5.89311	3.79004e-09	9.16075e-07
144	ENSG00000197355.11	UAP1L1	UDP-N-acetylglucosamine pyrophosphorylase 1 like 1 [Source:HGNC Symbol;Acc:HGNC:28082]	chr9	137077517	137084539	+	7022	chr9:137077517-137084539	384.458	348.245	362.324	383.849	317.099	352.998	604.312	599.028	458.663	503.128	454.917	467.464	436.252	0.504488	0.085648	5.89025	3.8561e-09	9.25572e-07
145	ENSG00000232818.2	RPS2P32	ribosomal protein S2 pseudogene 32 [Source:HGNC Symbol;Acc:HGNC:30518]	chr7	23490473	23491364	+	891	chr7:23490473-23491364	0	0	0	0.819453	0	0	11.952	13.8442	2.26209	10.7047	5.66784	6.34159	3.08823	1.2742	0.217468	5.85924	4.64998e-09	1.10843e-06
146	ENSG00000125968.9	ID1	inhibitor of DNA binding 1, HLH protein [Source:HGNC Symbol;Acc:HGNC:5360]	chr20	31605283	31606515	+	1232	chr20:31605283-31606515	301.727	347.581	407.707	622.235	72.2752	75.026	33.4327	7.0314	66.8063	48.4237	49.0531	53.2595	164.515	-1.38425	0.237665	-5.82437	5.73271e-09	1.35716e-06
147	ENSG00000110696.10	C11orf58	chromosome 11 open reading frame 58 [Source:HGNC Symbol;Acc:HGNC:16990]	chr11	16613132	16758340	+	145208	chr11:16613132-16758340	4918.84	4503.53	4374.8	4273.9	4518.81	4653.15	4941.37	5231.13	5491.71	5569.64	5464.33	5454.27	4918.5	0.237289	0.040839	5.81036	6.23384e-09	1.46187e-06
148	ENSG00000175928.6	LRRN1	leucine rich repeat neuronal 1 [Source:HGNC Symbol;Acc:HGNC:20980]	chr3	3799431	3849834	+	50403	chr3:3799431-3849834	250.409	394.029	586.491	545.998	485.864	493.834	51.7966	45.4451	148.436	139.019	197.688	179.702	319.514	-1.27023	0.21864	-5.80967	6.25958e-09	1.46187e-06
149	ENSG00000129128.13	SPCS3	signal peptidase complex subunit 3 [Source:HGNC Symbol;Acc:HGNC:26212]	chr4	176319966	176332245	+	12279	chr4:176319966-176332245	2503.56	2611.57	2551.22	2677.24	1944.57	2246.84	1739.85	1297.46	1384.8	1640.85	1567.82	1659.45	1957.6	-0.612458	0.105492	-5.80576	6.40758e-09	1.47909e-06
150	ENSG00000283538.3	AC005972.3	novel transcript	chr17	62910021	62968549	-	58528	chr17:62910021-62968549	40.4312	50.9646	29.1212	47.2814	34.7374	29.7002	16.7713	13.1895	15.5744	14.6571	11.0363	20.4216	28.1538	-1.06797	0.18396	-5.80546	6.41892e-09	1.47909e-06
151	ENSG00000112837.17	TBX18	T-box transcription factor 18 [Source:HGNC Symbol;Acc:HGNC:11595]	chr6	84687351	84764598	-	77247	chr6:84687351-84764598	326.907	221.454	426.572	790.168	404.939	353.365	92.197	112.884	143.435	179.939	62.9171	103.942	260.37	-1.27553	0.219813	-5.80278	6.52242e-09	1.49299e-06
152	ENSG00000169515.8	CCDC8	coiled-coil domain containing 8 [Source:HGNC Symbol;Acc:HGNC:25367]	chr19	46410329	46413564	-	3235	chr19:46410329-46413564	3170.19	3143.87	3021.73	2971.17	2841.16	3058.68	3927.65	3827.78	3556.03	3578.55	3681.97	3438.05	3364.56	0.270806	0.0467856	5.78823	7.1134e-09	1.61755e-06
153	ENSG00000090861.17	AARS1	alanyl-tRNA synthetase 1 [Source:HGNC Symbol;Acc:HGNC:20]	chr16	70251983	70289707	-	37724	chr16:70251983-70289707	3494.92	3492.22	3399.34	3453.11	3430.5	3603.2	4088.05	4264.33	4336.73	4131.45	4155.54	4257.94	3850.51	0.270856	0.0469066	5.77438	7.7239e-09	1.73608e-06
154	ENSG00000136003.16	ISCU	iron-sulfur cluster assembly enzyme [Source:HGNC Symbol;Acc:HGNC:29882]	chr12	108562582	108569368	+	6786	chr12:108562582-108569368	2189.96	2172.42	2179.52	2302.66	2105.91	2314.68	2614.57	2773.33	2680.59	2657.85	2584.93	2522.2	2384.92	0.252612	0.0437489	5.77413	7.7351e-09	1.73608e-06
155	ENSG00000111897.7	SERINC1	serine incorporator 1 [Source:HGNC Symbol;Acc:HGNC:13464]	chr6	122443351	122471807	-	28456	chr6:122443351-122471807	11405	11118.1	11245.2	11421.8	11091.7	10762.5	10117.8	10227.6	10217.5	10189	10469.6	10229.1	10634.4	-0.125545	0.0217828	-5.7635	8.23895e-09	1.83723e-06
156	ENSG00000006534.17	ALDH3B1	aldehyde dehydrogenase 3 family member B1 [Source:HGNC Symbol;Acc:HGNC:410]	chr11	68008578	68029282	+	20704	chr11:68008578-68029282	44.3278	36.203	30.5162	18.8575	31.9954	30.7318	94.6049	81.6163	59.4509	64.7065	81.157	70.1007	50.4924	1.02641	0.178269	5.75767	8.52836e-09	1.87754e-06
157	ENSG00000135312.7	HTR1B	5-hydroxytryptamine receptor 1B [Source:HGNC Symbol;Acc:HGNC:5287]	chr6	77460924	77463491	-	2567	chr6:77460924-77463491	84.3686	84.2835	62.4901	74.2867	74.318	79.7151	143.376	142.779	101.107	101.723	140.949	153.598	104.205	0.711921	0.123634	5.75829	8.49707e-09	1.87754e-06
158	ENSG00000121039.10	RDH10	retinol dehydrogenase 10 [Source:HGNC Symbol;Acc:HGNC:19975]	chr8	73294602	73325281	+	30679	chr8:73294602-73325281	1605.17	1350.81	2631.4	4457.03	1930.84	1938.99	876.716	762.308	999.314	1158.4	1014.54	917.921	1531.47	-1.05081	0.182734	-5.75047	8.89937e-09	1.94682e-06
159	ENSG00000154856.13	APCDD1	APC down-regulated 1 [Source:HGNC Symbol;Acc:HGNC:15718]	chr18	10454635	10489949	+	35314	chr18:10454635-10489949	882.004	1017.74	1086.44	776.146	1001	1277.94	512.615	487.921	416.923	682.366	246.439	536.322	717.187	-0.927591	0.161476	-5.74446	9.22174e-09	2.00466e-06
160	ENSG00000099139.14	PCSK5	proprotein convertase subtilisin/kexin type 5 [Source:HGNC Symbol;Acc:HGNC:8747]	chr9	75890644	76362975	+	472331	chr9:75890644-76362975	201.731	165.291	212.602	165.665	191.479	162.697	111.976	78.0196	135.508	106.494	138.454	113.5	153.771	-0.647144	0.112776	-5.73828	9.56407e-09	2.06608e-06
161	ENSG00000187147.18	RNF220	ring finger protein 220 [Source:HGNC Symbol;Acc:HGNC:25552]	chr1	44405194	44651724	+	246530	chr1:44405194-44651724	1091.07	1142.31	1095.63	1043.16	985.628	1139.15	1283.64	1314.24	1282.11	1302.7	1244.3	1293.17	1187.42	0.246437	0.0429776	5.73407	9.80472e-09	2.10491e-06
162	ENSG00000127328.22	RAB3IP	RAB3A interacting protein [Source:HGNC Symbol;Acc:HGNC:16508]	chr12	69738860	69823204	+	84344	chr12:69738860-69823204	3117.05	3529.97	2839.94	2673.89	3132.35	2659.06	4263.86	4120.63	3802.23	3629.07	4179.1	4537.04	3594.69	0.438764	0.076681	5.72194	1.05317e-08	2.24702e-06
163	ENSG00000109107.14	ALDOC	aldolase, fructose-bisphosphate C [Source:HGNC Symbol;Acc:HGNC:418]	chr17	28573115	28576948	-	3833	chr17:28573115-28576948	1234	1185.09	910.05	642.913	1527.36	1411.49	2152.47	2156.66	1761.69	2131.56	2560.08	2505.32	1869.5	0.83975	0.146885	5.71706	1.08384e-08	2.29827e-06
164	ENSG00000154556.18	SORBS2	sorbin and SH3 domain containing 2 [Source:HGNC Symbol;Acc:HGNC:24098]	chr4	185585444	185956652	-	371208	chr4:185585444-185956652	43900.1	47080.8	39660.1	42051.2	49669.5	53907	77895.7	78346	65974.6	59221.3	77163.6	71145	57640.7	0.604122	0.105844	5.70765	1.14546e-08	2.41412e-06
165	ENSG00000160963.14	COL26A1	collagen type XXVI alpha 1 chain [Source:HGNC Symbol;Acc:HGNC:18038]	chr7	101362875	101559024	+	196149	chr7:101362875-101559024	55.1787	47.2782	188.444	560.98	47.8132	48.7827	31.1174	14.9781	14.7835	17.5742	16.9211	11.6625	72.6558	-1.34492	0.236097	-5.69645	1.2233e-08	2.56255e-06
166	ENSG00000027075.17	PRKCH	protein kinase C eta [Source:HGNC Symbol;Acc:HGNC:9403]	chr14	61187559	61550976	+	363417	chr14:61187559-61550976	1225.09	1318.95	1275.85	1540.37	988.229	993.552	804.397	675.318	638.537	629.08	628.549	666.711	918.856	-0.781675	0.137271	-5.69441	1.23798e-08	2.57768e-06
167	ENSG00000164588.8	HCN1	hyperpolarization activated cyclic nucleotide gated potassium channel 1 [Source:HGNC Symbol;Acc:HGNC:4845]	chr5	45254948	45696498	-	441550	chr5:45254948-45696498	285.234	283.581	294.266	384.913	404.169	356.349	181.914	181.219	201.119	175.382	125.531	146.805	262.838	-0.871361	0.153179	-5.68851	1.28155e-08	2.65242e-06
168	ENSG00000189409.14	MMP23B	matrix metallopeptidase 23B [Source:HGNC Symbol;Acc:HGNC:7171]	chr1	1632163	1635263	+	3100	chr1:1632163-1635263	836.464	932.548	849.178	896.599	789.544	650.119	1182.36	1171.61	1277.87	1124	1117.81	1075.26	998.094	0.472065	0.083323	5.66549	1.46604e-08	3.01621e-06
169	ENSG00000160219.12	GAB3	GRB2 associated binding protein 3 [Source:HGNC Symbol;Acc:HGNC:17515]	chrX	154675249	154751583	-	76334	chrX:154675249-154751583	132.504	128.985	124.664	99.2509	106.19	95.5986	144.708	212.481	199.084	198.813	159.225	235.652	144.636	0.687583	0.121652	5.65203	1.58562e-08	3.24293e-06
170	ENSG00000151876.13	FBXO4	F-box protein 4 [Source:HGNC Symbol;Acc:HGNC:13583]	chr5	41925254	41941743	+	16489	chr5:41925254-41941743	60.0228	78.3943	67.2597	61.4008	85.1958	62.3881	33.9655	21.3087	30.4628	42.2649	28.5531	45.5041	56.3861	-0.886781	0.157493	-5.63059	1.7959e-08	3.65138e-06
171	ENSG00000128805.15	ARHGAP22	Rho GTPase activating protein 22 [Source:HGNC Symbol;Acc:HGNC:30320]	chr10	48446036	48656265	-	210229	chr10:48446036-48656265	45.3332	74.0595	109.484	222.012	51.7716	41.5389	23.3764	14.5472	18.4226	11.7436	27.5254	23.492	55.312	-1.29617	0.232016	-5.58657	2.31596e-08	4.68121e-06
172	ENSG00000122873.12	CISD1	CDGSH iron sulfur domain 1 [Source:HGNC Symbol;Acc:HGNC:30880]	chr10	58269162	58289586	+	20424	chr10:58269162-58289586	1321.23	1271.37	1062.32	1214.62	1268.63	1263.58	1833.82	1800.62	1574.53	1468.59	1603.22	1639.69	1411.85	0.412074	0.0738677	5.57854	2.4255e-08	4.87414e-06
173	ENSG00000143355.16	LHX9	LIM homeobox 9 [Source:HGNC Symbol;Acc:HGNC:14222]	chr1	197911902	197935478	+	23576	chr1:197911902-197935478	25.9246	13.9488	76.1493	174.106	12.2274	8.41574	5.23977	0	0.586937	5.37321	0	0	19.6282	-1.19074	0.213546	-5.57604	2.4605e-08	4.91588e-06
174	ENSG00000152127.9	MGAT5	alpha-1,6-mannosylglycoprotein 6-beta-N-acetylglucosaminyltransferase [Source:HGNC Symbol;Acc:HGNC:7049]	chr2	134119983	134454621	+	334638	chr2:134119983-134454621	10984.2	12317.5	9802.35	8995.09	9616.87	9063.24	14661.2	14390.9	12577.9	13719.8	13455.9	14332.9	12171	0.43919	0.0788104	5.57274	2.50762e-08	4.98124e-06
175	ENSG00000168056.18	LTBP3	latent transforming growth factor beta binding protein 3 [Source:HGNC Symbol;Acc:HGNC:6716]	chr11	65538559	65558930	-	20371	chr11:65538559-65558930	5227.9	5975.4	5708.73	5514.95	5977.3	5907.75	4579.01	4369.12	4413.23	4609.66	5056.53	4633.64	5274.81	-0.306566	0.055129	-5.56088	2.68414e-08	5.3014e-06
176	ENSG00000129038.16	LOXL1	lysyl oxidase like 1 [Source:HGNC Symbol;Acc:HGNC:6665]	chr15	73925989	73952137	+	26148	chr15:73925989-73952137	879.019	885.925	858.917	941.243	503.972	980.079	266.012	218.217	411.706	367.32	462.876	343.548	561.355	-1.04033	0.187341	-5.55314	2.80588e-08	5.51037e-06
177	ENSG00000114948.13	ADAM23	ADAM metallopeptidase domain 23 [Source:HGNC Symbol;Acc:HGNC:202]	chr2	206443532	206621127	+	177595	chr2:206443532-206621127	4198.68	3828.49	3407.02	3192.71	4954.16	4958.34	6949.54	7517.82	5259.66	5958.91	6269.4	5976.05	5205.59	0.594717	0.107186	5.54843	2.88242e-08	5.6287e-06
178	ENSG00000081154.12	PCNP	PEST proteolytic signal containing nuclear protein [Source:HGNC Symbol;Acc:HGNC:30023]	chr3	101574180	101594465	+	20285	chr3:101574180-101594465	3224.08	3425.93	3243.12	3248.26	3534.46	3659.36	4048.84	4109.51	4129.86	3910.6	4054.3	3735.75	3686.46	0.236449	0.0426959	5.53798	3.05981e-08	5.94153e-06
179	ENSG00000173482.17	PTPRM	protein tyrosine phosphatase receptor type M [Source:HGNC Symbol;Acc:HGNC:9675]	chr18	7566782	8406861	+	840079	chr18:7566782-8406861	2695.05	2587.56	2579.21	1999.07	2344.24	2506.06	3659.48	3815.81	3823.27	3108.14	3060.09	3074.47	2961.59	0.46573	0.0843574	5.52091	3.37241e-08	6.51195e-06
180	ENSG00000105835.13	NAMPT	nicotinamide phosphoribosyltransferase [Source:HGNC Symbol;Acc:HGNC:30092]	chr7	106248298	106285966	-	37668	chr7:106248298-106285966	1444.55	1385.44	1545.67	1625.1	1635.97	1689.73	2534.6	2410.28	2334.01	2068.68	2218.27	2021.82	1895.71	0.520593	0.0943595	5.51712	3.44597e-08	6.61703e-06
182	ENSG00000169813.17	HNRNPF	heterogeneous nuclear ribonucleoprotein F [Source:HGNC Symbol;Acc:HGNC:5039]	chr10	43385617	43409186	-	23569	chr10:43385617-43409186	4698.46	4772.18	4746.08	4643.56	4621.45	4779.62	3846.02	4071.75	4210.59	4131.55	4240.79	4075.54	4563.99	-0.200637	0.0365079	-5.49572	3.89122e-08	7.40268e-06
181	ENSG00000125170.11	DOK4	docking protein 4 [Source:HGNC Symbol;Acc:HGNC:19868]	chr16	57471922	57487327	-	15405	chr16:57471922-57487327	2066.91	2375.76	3280.97	2938.96	1583.58	1978.98	1170.72	1123.86	1441.61	1201.32	1453.88	1363.78	1808.42	-0.787114	0.143231	-5.49541	3.89795e-08	7.40268e-06
183	ENSG00000081803.17	CADPS2	calcium dependent secretion activator 2 [Source:HGNC Symbol;Acc:HGNC:16018]	chr7	122318411	122886759	-	568348	chr7:122318411-122886759	1633.21	1278.19	1882.51	1557.8	2250.48	1916.99	3042.8	3355.62	2950.15	3230.11	2843.81	2792.28	2379.88	0.725576	0.132116	5.49198	3.97463e-08	7.43759e-06
184	ENSG00000103037.12	SETD6	SET domain containing 6, protein lysine methyltransferase [Source:HGNC Symbol;Acc:HGNC:26116]	chr16	58515479	58523842	+	8363	chr16:58515479-58523842	292.073	317.301	345.169	323.138	386.312	298.794	434.449	435.448	405.496	387.316	443.248	442.266	374.698	0.372055	0.0677353	5.49277	3.95674e-08	7.43759e-06
185	ENSG00000175048.17	ZDHHC14	zinc finger DHHC-type palmitoyltransferase 14 [Source:HGNC Symbol;Acc:HGNC:20341]	chr6	157381133	157678157	+	297024	chr6:157381133-157678157	716.783	751.004	814.768	1053.18	747.182	689.836	397.981	376.646	503.849	409.163	598.211	464.098	632.057	-0.728973	0.132741	-5.4917	3.98089e-08	7.43759e-06
186	ENSG00000134575.13	ACP2	acid phosphatase 2, lysosomal [Source:HGNC Symbol;Acc:HGNC:123]	chr11	47239302	47248906	-	9604	chr11:47239302-47248906	855.181	922.078	900.377	977.399	929.023	952.067	781.95	747.131	767.654	768.964	801.348	814.633	852.169	-0.24027	0.0437802	-5.48808	4.06324e-08	7.55063e-06
187	ENSG00000134265.13	NAPG	NSF attachment protein gamma [Source:HGNC Symbol;Acc:HGNC:7642]	chr18	10525905	10552764	+	26859	chr18:10525905-10552764	955.105	978.728	956.726	870.865	1005.88	1001.71	708.566	765.01	778.155	756.423	782.145	814.168	849.886	-0.320077	0.058337	-5.48669	4.09529e-08	7.5695e-06
189	ENSG00000164442.10	CITED2	Cbp/p300 interacting transactivator with Glu/Asp rich carboxy-terminal domain 2 [Source:HGNC Symbol;Acc:HGNC:1987]	chr6	139371807	139374648	-	2841	chr6:139371807-139374648	3093.27	2910.19	2822.96	2581.76	3494.16	3788.23	4995.99	4808.01	4091.41	4425.96	4224.11	3965.14	3712.71	0.486222	0.088734	5.47955	4.26414e-08	7.81529e-06
188	ENSG00000116983.13	HPCAL4	hippocalcin like 4 [Source:HGNC Symbol;Acc:HGNC:18212]	chr1	39678648	39691485	-	12837	chr1:39678648-39691485	22.1693	10.5667	22.0997	24.3545	9.42318	14.8784	0	1.17875	4.65743	2.00523	1.15362	6.26998	9.8948	-1.29807	0.236911	-5.47916	4.27349e-08	7.81529e-06
190	ENSG00000075240.17	GRAMD4	GRAM domain containing 4 [Source:HGNC Symbol;Acc:HGNC:29113]	chr22	46576012	46679790	+	103778	chr22:46576012-46679790	1278.53	1273.47	1301.31	1232.59	1262.83	1310.21	1860.84	1821.36	1528.77	1614.07	1878.61	1768.23	1450.36	0.437799	0.0799526	5.47573	4.35719e-08	7.92642e-06
191	ENSG00000130254.12	SAFB2	scaffold attachment factor B2 [Source:HGNC Symbol;Acc:HGNC:21605]	chr19	5586999	5624046	-	37047	chr19:5586999-5624046	1277.45	1213.91	1246.51	1239.06	1335.97	1460.3	1571.1	1691.4	1540.61	1522.45	1518.21	1575.49	1426.14	0.274133	0.0502314	5.45739	4.83188e-08	8.74393e-06
192	ENSG00000082556.14	OPRK1	opioid receptor kappa 1 [Source:HGNC Symbol;Acc:HGNC:8154]	chr8	53225724	53251637	-	25913	chr8:53225724-53251637	140.624	80.6591	119.576	66.6184	278.295	273.383	823.404	771.779	837.034	821.2	639.632	577.657	406.517	1.28054	0.234716	5.45568	4.87857e-08	8.78245e-06
193	ENSG00000163249.13	CCNYL1	cyclin Y like 1 [Source:HGNC Symbol;Acc:HGNC:26868]	chr2	207711540	207761839	+	50299	chr2:207711540-207761839	735.667	715.259	866.315	1483.19	658.801	621.88	374.151	370.716	458.472	403.306	434.743	441.142	658.089	-0.890914	0.163577	-5.44645	5.13851e-08	9.20245e-06
194	ENSG00000165655.17	ZNF503	zinc finger protein 503 [Source:HGNC Symbol;Acc:HGNC:23589]	chr10	75397830	75401764	-	3934	chr10:75397830-75401764	655.037	709.439	746.552	785.849	696.488	858.175	387.239	359.18	503.452	494.158	486.882	481.006	624.455	-0.664121	0.121969	-5.44499	5.18088e-08	9.2305e-06
195	ENSG00000168938.6	PPIC	peptidylprolyl isomerase C [Source:HGNC Symbol;Acc:HGNC:9256]	chr5	123023250	123036725	-	13475	chr5:123023250-123036725	2943.9	2838.46	2704.18	2572.89	3001.23	3185.53	3615.31	3723.69	3369.17	3399.33	3476.34	3527.43	3238.55	0.288281	0.0530499	5.43415	5.50579e-08	9.75908e-06
196	ENSG00000178814.17	OPLAH	5-oxoprolinase, ATP-hydrolysing [Source:HGNC Symbol;Acc:HGNC:8149]	chr8	144051266	144063965	-	12699	chr8:144051266-144063965	334.13	377.511	391.426	381.692	444.987	416.018	570.489	641.542	629.226	608.167	498.037	460.976	457.82	0.517024	0.0952737	5.42672	5.73985e-08	1.01221e-05
197	ENSG00000168268.11	NT5DC2	5'-nucleotidase domain containing 2 [Source:HGNC Symbol;Acc:HGNC:25717]	chr3	52524385	52535054	-	10669	chr3:52524385-52535054	3088.09	3283.21	3541.78	3424.32	3956.23	4283.82	2662.14	2630.22	2840.94	2876.43	2815.73	2665.07	3189.53	-0.379125	0.0698954	-5.42417	5.82231e-08	1.02153e-05
198	ENSG00000250337.8	PURPL	p53 upregulated regulator of p53 levels [Source:HGNC Symbol;Acc:HGNC:48995]	chr5	27217714	27496994	+	279280	chr5:27217714-27496994	229.926	244.196	262.753	370.378	166.229	142.616	503.214	517.133	446.768	389.071	561.782	487.039	359.737	0.891133	0.164343	5.4224	5.88043e-08	1.02652e-05
199	ENSG00000150551.11	LYPD1	LY6/PLAUR domain containing 1 [Source:HGNC Symbol;Acc:HGNC:28431]	chr2	132643286	132671579	-	28293	chr2:132643286-132671579	2256.01	2780.25	1568.36	1065.4	900.682	834.383	650.351	500.365	538.404	498.013	417.402	428.082	1023.58	-1.16255	0.214469	-5.4206	5.94005e-08	1.03172e-05
200	ENSG00000198680.6	TUSC1	tumor suppressor candidate 1 [Source:HGNC Symbol;Acc:HGNC:31010]	chr9	25676969	25678444	-	1475	chr9:25676969-25678444	54.4459	65.3962	56.7719	44.9634	64.7548	60.0067	18.0059	18.4374	23.8211	34.1742	33.8946	28.5807	71.7372	-0.925104	0.170788	-5.41668	6.0715e-08	1.04928e-05
201	ENSG00000135821.19	GLUL	glutamate-ammonia ligase [Source:HGNC Symbol;Acc:HGNC:4341]	chr1	182378098	182392206	-	14108	chr1:182378098-182392206	4431.72	4182.8	4278.16	4660.22	4182.2	4586.28	7040.27	6895.49	6269.22	6564.81	5138.12	5602.45	5266.88	0.491638	0.0908773	5.40991	6.30573e-08	1.08433e-05
202	ENSG00000106536.21	POU6F2	POU class 6 homeobox 2 [Source:HGNC Symbol;Acc:HGNC:21694]	chr7	38977909	39493095	+	515186	chr7:38977909-39493095	21.2174	16.1561	17.1591	18.6144	31.8701	26.5672	50.9455	53.6986	31.1867	65.455	57.7033	61.7852	42.8347	1.02256	0.189325	5.40108	6.62403e-08	1.12785e-05
203	ENSG00000116584.21	ARHGEF2	Rho/Rac guanine nucleotide exchange factor 2 [Source:HGNC Symbol;Acc:HGNC:682]	chr1	155946851	156007070	-	60219	chr1:155946851-156007070	2590.73	2507.88	2587.51	2449.41	2763.86	2977.53	3086.7	3104.11	3510.6	3454.46	3198.52	3341.14	2980.62	0.306701	0.0567763	5.40193	6.59291e-08	1.12785e-05
204	ENSG00000170456.16	DENND5B	DENN domain containing 5B [Source:HGNC Symbol;Acc:HGNC:28338]	chr12	31382226	31591136	-	208910	chr12:31382226-31591136	9188.53	9848.13	10356.2	11456.8	9728.83	9543.48	7750.48	7183.32	7399.65	7230.77	7301.43	7739.11	8822.1	-0.418901	0.0776935	-5.39171	6.97901e-08	1.18246e-05
205	ENSG00000100461.18	RBM23	RNA binding motif protein 23 [Source:HGNC Symbol;Acc:HGNC:20155]	chr14	22893204	22919182	-	25978	chr14:22893204-22919182	1049.51	946.895	1061.11	974.732	1127.14	1004.92	1232.26	1317.32	1332.04	1256.48	1266.98	1249.23	1175.9	0.308797	0.0572922	5.38986	7.05107e-08	1.18885e-05
206	ENSG00000072803.18	FBXW11	F-box and WD repeat domain containing 11 [Source:HGNC Symbol;Acc:HGNC:13607]	chr5	171861549	172006873	-	145324	chr5:171861549-172006873	3910.29	4043.28	3966.43	3824.15	4240.34	4249.42	4524.81	4851.55	4768.36	4754.21	4532.09	4605.27	4323.98	0.209002	0.038822	5.3836	7.30108e-08	1.22502e-05
207	ENSG00000164237.9	CMBL	carboxymethylenebutenolidase homolog [Source:HGNC Symbol;Acc:HGNC:25090]	chr5	10275875	10307902	-	32027	chr5:10275875-10307902	443.891	456.54	615.587	593.685	377.486	496.899	831.339	779.432	786.875	751.759	912.243	810.382	666.931	0.657207	0.122121	5.38161	7.38215e-08	1.23264e-05
208	ENSG00000121871.4	SLITRK3	SLIT and NTRK like family member 3 [Source:HGNC Symbol;Acc:HGNC:23501]	chr3	165186720	165197109	-	10389	chr3:165186720-165197109	25.1288	15.1579	21.2981	36.0264	31.2442	23.2438	123.916	120.406	38.136	60.7001	76.9389	61.9734	50.6745	1.16985	0.217447	5.37993	7.4516e-08	1.23825e-05
209	ENSG00000104327.7	CALB1	calbindin 1 [Source:HGNC Symbol;Acc:HGNC:1434]	chr8	90058608	90095475	-	36867	chr8:90058608-90095475	36.9844	32.3524	51.001	41.195	44.8079	31.691	153.917	130.738	89.3852	90.9428	120.839	80.6374	84.2048	1.1044	0.205526	5.37353	7.72094e-08	1.27294e-05
210	ENSG00000165973.19	NELL1	neural EGFL like 1 [Source:HGNC Symbol;Acc:HGNC:7750]	chr11	20669551	21575686	+	906135	chr11:20669551-21575686	71.3707	61.933	174.304	314.818	119.081	127.582	33.2348	43.3622	21.1574	12.8353	25.3419	15.75	106.281	-1.26986	0.236331	-5.37323	7.73397e-08	1.27294e-05
211	ENSG00000272695.2	GAS6-DT	GAS6 divergent transcript [Source:HGNC Symbol;Acc:HGNC:43694]	chr13	113864112	113866834	+	2722	chr13:113864112-113866834	135.45	106.836	143.752	115.413	167.179	154.754	221.744	207.66	221.533	191.046	189.156	182.655	173.901	0.539941	0.100506	5.37225	7.77622e-08	1.27383e-05
212	ENSG00000110665.12	C11orf21	chromosome 11 open reading frame 21 [Source:HGNC Symbol;Acc:HGNC:13231]	chr11	2295628	2303049	-	7421	chr11:2295628-2303049	192.139	116.758	151.67	161.228	179.461	198.779	370.994	372.929	315.569	260.999	273.349	241.708	219.605	0.784997	0.146213	5.36886	7.9237e-08	1.29186e-05
213	ENSG00000119938.9	PPP1R3C	protein phosphatase 1 regulatory subunit 3C [Source:HGNC Symbol;Acc:HGNC:9293]	chr10	91628442	91633071	-	4629	chr10:91628442-91633071	1687.4	1605.7	1432.57	1309.43	2114.88	1912.18	3638.44	3719.2	3288.76	3326.46	2581.14	2351.62	2543.27	0.806589	0.15049	5.35975	8.33367e-08	1.35232e-05
215	ENSG00000243156.9	MICAL3	microtubule associated monooxygenase, calponin and LIM domain containing 3 [Source:HGNC Symbol;Acc:HGNC:24694]	chr22	17787649	18024561	-	236912	chr22:17787649-18024561	5085.22	5600.44	5155.43	5032.49	5121.45	5473.09	6471.82	6439.49	6644.07	6106.22	6275.18	6407.32	5738.81	0.281506	0.0525544	5.35646	8.48701e-08	1.3644e-05
214	ENSG00000099960.13	SLC7A4	solute carrier family 7 member 4 [Source:HGNC Symbol;Acc:HGNC:11062]	chr22	21028718	21032840	-	4122	chr22:21028718-21032840	162.941	148.611	396.711	651.892	116.638	124.667	10.0528	4.62003	38.732	37.2694	32.6685	53.9514	136.756	-1.26227	0.235654	-5.35647	8.48621e-08	1.3644e-05
216	ENSG00000105983.23	LMBR1	limb development membrane protein 1 [Source:HGNC Symbol;Acc:HGNC:13243]	chr7	156668946	156893216	-	224270	chr7:156668946-156893216	1453.43	1437.54	1450.54	1530.3	1456.6	1410.64	2165.49	2209.92	1689.44	1790.71	1787.11	1780.8	1703.35	0.377656	0.0706043	5.34891	8.84877e-08	1.41597e-05
217	ENSG00000197550.3	AL359955.1	zinc finger pseudogene	chr9	64817870	64836341	+	18471	chr9:64817870-64836341	0	0	0	0	0	0	6.01833	5.75484	4.54507	4.89185	9.01413	8.47429	3.85071	1.24304	0.232434	5.34794	8.89621e-08	1.417e-05
218	ENSG00000169857.9	AVEN	apoptosis and caspase activation inhibitor [Source:HGNC Symbol;Acc:HGNC:13509]	chr15	33858782	34075155	-	216373	chr15:33858782-34075155	546.154	532.003	547.264	516.118	574.698	552.831	451.389	373.657	461.834	449.866	452.32	425.603	512.22	-0.314761	0.0589596	-5.33858	9.36773e-08	1.48526e-05
219	ENSG00000110013.13	SIAE	sialic acid acetylesterase [Source:HGNC Symbol;Acc:HGNC:18187]	chr11	124633113	124695707	-	62594	chr11:124633113-124695707	294.596	283.175	309.224	333.985	279.544	273.793	422.373	421.93	363.889	379.403	388.781	381.493	344.585	0.398836	0.0749385	5.32218	1.02531e-07	1.6182e-05
220	ENSG00000130429.15	ARPC1B	actin related protein 2/3 complex subunit 1B [Source:HGNC Symbol;Acc:HGNC:704]	chr7	99374249	99394816	+	20567	chr7:99374249-99394816	1289.19	1574.46	1689.95	1674.54	1168.1	1239.85	759.569	792.4	1098.13	973.908	910.547	871.302	1182.27	-0.631104	0.118621	-5.32033	1.03581e-07	1.62736e-05
221	ENSG00000184838.15	PRR16	proline rich 16 [Source:HGNC Symbol;Acc:HGNC:29654]	chr5	120464300	120687332	+	223032	chr5:120464300-120687332	196.388	167.411	159.046	176.928	220.287	240.581	402.427	307.644	282.194	284.094	328.122	290.977	282.417	0.656633	0.123575	5.31365	1.0745e-07	1.68049e-05
222	ENSG00000177932.7	ZNF354C	zinc finger protein 354C [Source:HGNC Symbol;Acc:HGNC:16736]	chr5	179060373	179083977	+	23604	chr5:179060373-179083977	151.719	181.403	163.463	167.998	185.811	141.191	240.01	223.26	277.479	241.882	246.608	247.997	215.321	0.546993	0.103223	5.29916	1.16334e-07	1.80598e-05
223	ENSG00000287171.1	AC006062.1	novel transcript	chrX	8487165	8504564	-	17399	chrX:8487165-8504564	99.3045	125.536	126.971	150.106	32.9141	37.2638	19.0702	9.20825	9.09453	12.7255	11.2658	11.6561	55.9537	-1.25829	0.237464	-5.29888	1.16518e-07	1.80598e-05
225	ENSG00000280832.2	GSEC	G-quadruplex forming sequence containing lncRNA [Source:HGNC Symbol;Acc:HGNC:48645]	chr11	126340882	126355587	-	14705	chr11:126340882-126355587	57.2447	52.7823	47.1384	50.7254	68.7365	72.7989	117.465	118.762	113.717	112.06	87.7812	88.6425	82.4535	0.778427	0.14721	5.28785	1.2376e-07	1.90118e-05
224	ENSG00000073008.15	PVR	PVR cell adhesion molecule [Source:HGNC Symbol;Acc:HGNC:9705]	chr19	44643798	44666162	+	22364	chr19:44643798-44666162	1874.58	2027.45	1741.17	2157.76	1592.86	1660.3	1113.04	1133.53	1430.77	1131.4	1222.79	1197.81	1545.01	-0.578693	0.109436	-5.28797	1.23679e-07	1.90118e-05
226	ENSG00000118971.9	CCND2	cyclin D2 [Source:HGNC Symbol;Acc:HGNC:1583]	chr12	4269771	4305353	+	35582	chr12:4269771-4305353	4673.47	4764.57	5014.83	5959.95	3406.05	3423.64	8941.33	8510.57	7074.4	5992.18	7672.32	6532.18	5664.78	0.661657	0.125189	5.28525	1.25536e-07	1.91993e-05
227	ENSG00000136830.12	NIBAN2	niban apoptosis regulator 2 [Source:HGNC Symbol;Acc:HGNC:25282]	chr9	127505339	127578989	-	73650	chr9:127505339-127578989	3593.24	3679.64	3628.05	3671.75	2872.7	3114.74	2479.12	2361.07	2538.59	2622.23	2589.61	2561.63	3021.19	-0.427337	0.0808685	-5.28434	1.26156e-07	1.92091e-05
229	ENSG00000162670.11	BRINP3	BMP/retinoic acid inducible neural specific 3 [Source:HGNC Symbol;Acc:HGNC:22393]	chr1	190097658	190478404	-	380746	chr1:190097658-190478404	136.548	96.292	146.881	117.14	312.183	271.366	615.472	396.969	602.479	622.644	400.95	423.659	307.29	1.1087	0.210153	5.27567	1.32272e-07	1.97915e-05
231	ENSG00000237125.12	HAND2-AS1	HAND2 antisense RNA 1 [Source:HGNC Symbol;Acc:HGNC:48872]	chr4	173527270	173659696	+	132426	chr4:173527270-173659696	4955.03	4464.94	4987.34	5068.86	6756.02	6540.19	11376.2	11591.2	8933.45	9306.38	8572.79	7641.53	7269.86	0.733034	0.138937	5.27603	1.32009e-07	1.97915e-05
228	ENSG00000042429.12	MED17	mediator complex subunit 17 [Source:HGNC Symbol;Acc:HGNC:2375]	chr11	93784227	93814963	+	30736	chr11:93784227-93814963	970.159	959.422	819.436	917.502	921.385	945.361	1069.96	1169.74	1036.75	1138.7	1052.37	1135.07	1047.18	0.25177	0.0477172	5.27631	1.31813e-07	1.97915e-05
230	ENSG00000186660.15	ZFP91	ZFP91 zinc finger protein, atypical E3 ubiquitin ligase [Source:HGNC Symbol;Acc:HGNC:14983]	chr11	58579063	58621550	+	42487	chr11:58579063-58621550	2829.32	2690.11	2825.51	2829.09	2976.16	2877.88	3216.46	3214.28	3137.51	3179.67	3201.47	3159.28	3018.4	0.166166	0.031492	5.27643	1.31722e-07	1.97915e-05
232	ENSG00000135476.12	ESPL1	extra spindle pole bodies like 1, separase [Source:HGNC Symbol;Acc:HGNC:16856]	chr12	53268299	53293638	+	25339	chr12:53268299-53293638	130.592	216.927	186.303	173.368	143.378	106.847	111.144	70.6861	52.4191	62.845	68.3328	99.792	109.025	-0.893531	0.169462	-5.27275	1.34394e-07	2.00224e-05
233	ENSG00000120820.13	GLT8D2	glycosyltransferase 8 domain containing 2 [Source:HGNC Symbol;Acc:HGNC:24890]	chr12	103988987	104064183	-	75196	chr12:103988987-104064183	112.437	121.398	100.315	97.8716	87.3131	117.475	55.3301	47.6834	55.2642	56.3535	62.1875	55.7277	90.6422	-0.817048	0.155027	-5.27036	1.36157e-07	2.0198e-05
234	ENSG00000075223.14	SEMA3C	semaphorin 3C [Source:HGNC Symbol;Acc:HGNC:10725]	chr7	80742538	80922359	-	179821	chr7:80742538-80922359	1139.44	1407.07	885.139	1424.07	500.605	451.014	314.701	249.883	339.776	309.624	461.284	414.604	650.555	-1.09326	0.207554	-5.26732	1.38428e-07	2.04471e-05
235	ENSG00000128052.10	KDR	kinase insert domain receptor [Source:HGNC Symbol;Acc:HGNC:6307]	chr4	55078481	55125595	-	47114	chr4:55078481-55125595	982.175	925.826	2161.67	4450.11	887.948	949.441	255.996	263.253	423.272	594.208	533.737	548.862	1148.29	-1.21079	0.230003	-5.26424	1.40772e-07	2.07049e-05
236	ENSG00000135622.13	SEMA4F	ssemaphorin 4F [Source:HGNC Symbol;Acc:HGNC:10734]	chr2	74654228	74683853	+	29625	chr2:74654228-74683853	351.087	475.533	400.476	414.698	326.258	320.23	172.429	204.553	224.992	267.14	304.976	215.389	330.34	-0.668515	0.127144	-5.25796	1.45665e-07	2.13337e-05
237	ENSG00000137713.16	PPP2R1B	protein phosphatase 2 scaffold subunit Abeta [Source:HGNC Symbol;Acc:HGNC:9303]	chr11	111726908	111766389	-	39481	chr11:111726908-111766389	301.336	389.569	374.209	360.091	265.688	323.271	172.662	130.266	173.315	202.808	208.909	192.557	275.079	-0.79477	0.151322	-5.25219	1.50301e-07	2.19198e-05
238	ENSG00000134690.11	CDCA8	cell division cycle associated 8 [Source:HGNC Symbol;Acc:HGNC:14629]	chr1	37692481	37709719	+	17238	chr1:37692481-37709719	184.035	200.634	149.756	144.902	189.315	159.427	129.687	95.9653	79.6358	86.2837	84.1448	116.375	131.892	-0.720117	0.137167	-5.24995	1.52144e-07	2.20953e-05
239	ENSG00000128567.17	PODXL	podocalyxin like [Source:HGNC Symbol;Acc:HGNC:9171]	chr7	131500262	131558217	-	57955	chr7:131500262-131558217	618.582	603.825	1459.82	3095.09	529.398	396.932	273.605	145.01	351.054	321.229	260.067	327.695	562.196	-1.22391	0.233253	-5.24716	1.54465e-07	2.23387e-05
240	ENSG00000240086.7	AC092969.1	novel transcript, antisense to EPHB1	chr3	135138469	135439888	-	301419	chr3:135138469-135439888	21.6145	20.869	20.0207	19.5033	18.6838	25.3607	44.7746	50.2936	30.6845	45.3921	44.3875	39.0753	37.484	0.859394	0.163925	5.24262	1.58315e-07	2.28e-05
242	ENSG00000256618.3	MTRNR2L1	MT-RNR2 like 1 [Source:HGNC Symbol;Acc:HGNC:37155]	chr17	22523415	22524663	+	1248	chr17:22523415-22524663	4.69663	4.3034	3.71903	2.4542	5.30745	5.28563	20.9844	23.0551	13.6026	11.7074	19.2245	13.7565	9.0079	1.21747	0.232426	5.2381	1.62239e-07	2.32367e-05
241	ENSG00000165806.21	CASP7	caspase 7 [Source:HGNC Symbol;Acc:HGNC:1508]	chr10	113679162	113730907	+	51745	chr10:113679162-113730907	847.735	915.722	718.494	652.786	946.36	851.814	1391.56	1250.13	1089.61	1022.15	1299.9	1119.57	1030.53	0.516435	0.0986018	5.23758	1.62692e-07	2.32367e-05
243	ENSG00000198840.2	MT-ND3	mitochondrially encoded NADH:ubiquinone oxidoreductase core subunit 3 [Source:HGNC Symbol;Acc:HGNC:7458]	chrM	10059	10404	+	345	chrM:10059-10404	36130.3	32206	32780.4	33463.2	53445.5	50586.1	74433	77803	61960.9	63669.7	64158.6	63406	50332.8	0.699016	0.133615	5.23157	1.6808e-07	2.39075e-05
244	ENSG00000121316.11	PLBD1	phospholipase B domain containing 1 [Source:HGNC Symbol;Acc:HGNC:26215]	chr12	14503661	14567883	-	64222	chr12:14503661-14567883	446.417	442.82	458.605	450.859	681.005	678.86	939.523	966.15	864.841	878.183	917.702	740.245	751.949	0.685847	0.131181	5.22826	1.71112e-07	2.42389e-05
245	ENSG00000180287.17	PLD5	phospholipase D family member 5 [Source:HGNC Symbol;Acc:HGNC:26879]	chr1	242082986	242524697	-	441711	chr1:242082986-242524697	129.691	111.862	267.082	360.952	133.34	167.891	36.0414	34.3075	43.1725	62.2773	57.3703	117.976	137.765	-1.16156	0.222321	-5.22472	1.74417e-07	2.46064e-05
246	ENSG00000272325.2	NUDT3	nudix hydrolase 3 [Source:HGNC Symbol;Acc:HGNC:8050]	chr6	34279679	34392669	-	112990	chr6:34279679-34392669	2949.26	2963.18	2998.76	2826.59	3318.13	3288.07	4005.74	3927.14	3523.01	3657.94	3776.43	3644.17	3317.74	0.29295	0.0562268	5.21014	1.88701e-07	2.65132e-05
247	ENSG00000099822.3	HCN2	hyperpolarization activated cyclic nucleotide gated potassium and sodium channel 2 [Source:HGNC Symbol;Acc:HGNC:4846]	chr19	589881	617159	+	27278	chr19:589881-617159	251.123	244.211	274.394	264.374	316.395	343.172	486.626	475.43	406.89	431.579	354.974	389.907	356.778	0.557451	0.107177	5.2012	1.98001e-07	2.77073e-05
248	ENSG00000139734.19	DIAPH3	diaphanous related formin 3 [Source:HGNC Symbol;Acc:HGNC:15480]	chr13	59665583	60163928	-	498345	chr13:59665583-60163928	572.582	610.77	559.535	765.313	223.779	236.46	164.52	146.337	217.516	187.033	172.11	226.238	364.783	-1.06104	0.204184	-5.1965	2.03072e-07	2.83023e-05
249	ENSG00000105520.11	PLPPR2	phospholipid phosphatase related 2 [Source:HGNC Symbol;Acc:HGNC:29566]	chr19	11355386	11365698	+	10312	chr19:11355386-11365698	1490.67	1658.5	1554.53	1519.48	1632.98	1799.73	1199.19	1212.45	1184.6	1253.91	1404.78	1340.96	1463.75	-0.339625	0.0654671	-5.18771	2.12891e-07	2.94335e-05
250	ENSG00000117069.15	ST6GALNAC5	ST6 N-acetylgalactosaminide alpha-2,6-sialyltransferase 5 [Source:HGNC Symbol;Acc:HGNC:19342]	chr1	76867480	77067546	+	200066	chr1:76867480-77067546	593.238	524.913	551.273	489.168	338.912	415.506	198.67	154.068	213.591	191.677	267.836	228.907	379.743	-0.974616	0.187866	-5.18783	2.12759e-07	2.94335e-05
251	ENSG00000102531.16	FNDC3A	fibronectin type III domain containing 3A [Source:HGNC Symbol;Acc:HGNC:20296]	chr13	48975912	49209779	+	233867	chr13:48975912-49209779	1388.98	1373.09	1523.47	1770.08	1416.04	1396.99	1072.22	1220.62	1123.85	1157.85	1075.86	1163.94	1269.69	-0.371849	0.0717076	-5.18563	2.15282e-07	2.95879e-05
252	ENSG00000143028.9	SYPL2	synaptophysin like 2 [Source:HGNC Symbol;Acc:HGNC:27638]	chr1	109466546	109482134	+	15588	chr1:109466546-109482134	453.641	477.346	534.508	547.583	488.45	553.922	255.499	232.636	344.583	396.58	345.312	365.298	428.991	-0.611641	0.117958	-5.18525	2.1572e-07	2.95879e-05
253	ENSG00000013588.9	GPRC5A	G protein-coupled receptor class C group 5 member A [Source:HGNC Symbol;Acc:HGNC:9836]	chr12	12891559	12917937	+	26378	chr12:12891559-12917937	606.192	651.346	759.386	1300.92	48.3457	173.435	54.9407	13.0235	27.1095	59.6032	33.3353	66.246	296.032	-1.19012	0.229758	-5.17991	2.21994e-07	3.0328e-05
254	ENSG00000184226.15	PCDH9	protocadherin 9 [Source:HGNC Symbol;Acc:HGNC:8661]	chr13	66302834	67230445	-	927611	chr13:66302834-67230445	399.472	440.898	417.682	451.051	400.911	404.627	229.716	230.404	289.113	269.73	281.877	351.415	357.883	-0.572521	0.110591	-5.17693	2.25563e-07	3.06943e-05
255	ENSG00000140993.11	TIGD7	tigger transposable element derived 7 [Source:HGNC Symbol;Acc:HGNC:18331]	chr16	3298808	3305729	-	6921	chr16:3298808-3305729	327.692	291.545	288.359	252.561	354.455	363.793	566.81	604.184	460.623	495.662	419.082	475.004	428.851	0.637062	0.123145	5.17328	2.30025e-07	3.11788e-05
256	ENSG00000073578.18	SDHA	succinate dehydrogenase complex flavoprotein subunit A [Source:HGNC Symbol;Acc:HGNC:10680]	chr5	218303	257082	+	38779	chr5:218303-257082	4701.58	4787.15	4672.47	4669.43	5968.91	5727.25	8183.96	8032.69	6573.52	6736.67	6529.25	7074.15	6063.78	0.479016	0.09265	5.17017	2.3388e-07	3.15775e-05
257	ENSG00000240401.9	AC012358.3	novel transcript, antisense to CCDC88A	chr2	55282350	55346049	+	63699	chr2:55282350-55346049	1.20919	0	0	0	0	0	1.71603	7.40845	9.06814	7.1985	11.3837	8.47118	2.64464	1.05984	0.205033	5.16911	2.35211e-07	3.16336e-05
258	ENSG00000070882.13	OSBPL3	oxysterol binding protein like 3 [Source:HGNC Symbol;Acc:HGNC:16370]	chr7	24796540	24981634	-	185094	chr7:24796540-24981634	338.785	382.096	405.094	459.184	392.736	389.799	467.396	546.996	671.914	737.036	546.804	680.099	494.709	0.584783	0.11325	5.16363	2.42205e-07	3.2448e-05
259	ENSG00000160284.15	SPATC1L	spermatogenesis and centriole associated 1 like [Source:HGNC Symbol;Acc:HGNC:1298]	chr21	46161148	46184476	-	23328	chr21:46161148-46184476	180.53	236.657	195.648	206.574	209.107	231.124	325.875	287.671	283.434	281.354	269.364	252.693	264.444	0.419121	0.08124	5.15904	2.48216e-07	3.31248e-05
260	ENSG00000272321.1	AP003355.2	novel transcript, antisense to STK3	chr8	98436669	98439290	+	2621	chr8:98436669-98439290	48.7445	41.2812	27.9822	22.0403	42.4676	31.8891	88.2369	66.7823	57.9401	61.6235	92.4581	74.1521	54.5027	0.884391	0.17178	5.14839	2.62725e-07	3.49263e-05
261	ENSG00000143878.10	RHOB	ras homolog family member B [Source:HGNC Symbol;Acc:HGNC:668]	chr2	20447074	20449440	+	2366	chr2:20447074-20449440	2248.29	2403.93	2414.16	2392.24	1769.81	1845.1	1395.31	1323.12	1476.61	1421.9	1542.88	1516.8	1909.36	-0.558852	0.108593	-5.1463	2.65672e-07	3.51827e-05
262	ENSG00000003402.21	CFLAR	CASP8 and FADD like apoptosis regulator [Source:HGNC Symbol;Acc:HGNC:1876]	chr2	201116154	201176687	+	60533	chr2:201116154-201176687	728.952	884.742	839.416	919.163	1079.64	906.975	1326.14	1359.03	1396.52	1341.61	1149.03	1103.97	948.703	0.496944	0.0966038	5.14415	2.68735e-07	3.54526e-05
263	ENSG00000132002.9	DNAJB1	DnaJ heat shock protein family (Hsp40) member B1 [Source:HGNC Symbol;Acc:HGNC:5270]	chr19	14514769	14560391	-	45622	chr19:14514769-14560391	2120.91	2277.36	2125.21	2286.26	2329.55	2329	1962.75	1904.81	1888.07	1849.9	1968.58	1959.41	2141.46	-0.22191	0.0431846	-5.13864	2.76732e-07	3.63687e-05
264	ENSG00000172115.9	CYCS	cytochrome c, somatic [Source:HGNC Symbol;Acc:HGNC:19986]	chr7	25118656	25125260	-	6604	chr7:25118656-25125260	7989.71	8040.97	6150.88	6768.08	7151.05	7596.47	10972.7	11077.9	10036.4	9174.7	9515.46	9370.85	8579.33	0.445122	0.0866382	5.13772	2.78096e-07	3.64095e-05
265	ENSG00000112763.17	BTN2A1	butyrophilin subfamily 2 member A1 [Source:HGNC Symbol;Acc:HGNC:1136]	chr6	26457904	26476621	+	18717	chr6:26457904-26476621	928.062	1025.32	1096.8	1070.36	1175.65	1124.44	850.042	819.049	879.547	829.27	899.612	720.834	959.826	-0.353512	0.0689003	-5.13077	2.88557e-07	3.76366e-05
266	ENSG00000132819.17	RBM38	RNA binding motif protein 38 [Source:HGNC Symbol;Acc:HGNC:15818]	chr20	57391396	57409333	+	17937	chr20:57391396-57409333	5234.07	5412.85	5212.09	4759.93	4666.42	4914.36	3845.97	3902.19	4169.04	4067.08	4459.31	4366.52	4493.75	-0.27992	0.054649	-5.12215	3.02078e-07	3.92519e-05
267	ENSG00000149575.9	SCN2B	sodium voltage-gated channel beta subunit 2 [Source:HGNC Symbol;Acc:HGNC:10589]	chr11	118162806	118176639	-	13833	chr11:118162806-118176639	351.365	352.386	370.707	365.865	450.977	591.973	727.094	791.744	686.26	714.109	604.684	645.73	541.671	0.683423	0.133542	5.11768	3.09322e-07	4.00427e-05
269	ENSG00000269028.3	MTRNR2L12	MT-RNR2 like 12 [Source:HGNC Symbol;Acc:HGNC:37169]	chr3	96617188	96618236	-	1048	chr3:96617188-96618236	127.856	99.0089	117.924	85.9727	171.948	196.886	317.318	316.004	255.947	262.162	255.881	249.625	178.661	0.88954	0.173895	5.11537	3.1312e-07	4.0233e-05
268	ENSG00000204175.6	GPRIN2	G protein regulated inducer of neurite outgrowth 2 [Source:HGNC Symbol;Acc:HGNC:23730]	chr10	46541736	46556658	-	14922	chr10:46541736-46556658	34.6441	32.6677	52.3017	91.3171	10.6183	9.77492	7.03279	2.30139	1.13756	4.89813	3.37707	2.11997	23.5552	-1.2049	0.235545	-5.11538	3.13105e-07	4.0233e-05
270	ENSG00000167600.14	CYP2S1	cytochrome P450 family 2 subfamily S member 1 [Source:HGNC Symbol;Acc:HGNC:15654]	chr19	41193210	41207539	+	14329	chr19:41193210-41207539	12.2024	8.95613	21.0454	38.254	7.88692	3.07482	0	0	0	0	1.95701	1.83858	9.33702	-1.1889	0.232509	-5.11334	3.16515e-07	4.05186e-05
271	ENSG00000248527.1	MTATP6P1	MT-ATP6 pseudogene 1 [Source:HGNC Symbol;Acc:HGNC:44575]	chr1	633696	634376	+	680	chr1:633696-634376	8319.3	7806.36	7882.55	8854.65	14946.6	13792.1	25224.2	26114.4	16392	17231.5	19766.5	18744.4	14771.1	0.857413	0.167777	5.11044	3.21407e-07	4.09931e-05
272	ENSG00000111412.6	C12orf49	chromosome 12 open reading frame 49 [Source:HGNC Symbol;Acc:HGNC:26128]	chr12	116710171	116738070	-	27899	chr12:116710171-116738070	1137.05	1102.81	982.201	871.983	984.882	1069.05	736.698	692.676	693.415	724.41	766.762	817.285	890.317	-0.454199	0.0888928	-5.10952	3.22986e-07	4.1043e-05
273	ENSG00000096872.17	IFT74	intraflagellar transport 74 [Source:HGNC Symbol;Acc:HGNC:21424]	chr9	26947039	27066134	+	119095	chr9:26947039-27066134	1038.25	948.226	948.346	964.101	933.576	895.468	752.595	753.572	848.542	791.858	797.629	820.639	864.113	-0.263333	0.0516034	-5.10301	3.34295e-07	4.23244e-05
274	ENSG00000205302.7	SNX2	sorting nexin 2 [Source:HGNC Symbol;Acc:HGNC:11173]	chr5	122775079	122834543	+	59464	chr5:122775079-122834543	4203.12	3536.36	4068.21	4087.3	4050.58	4312.03	5525.63	5766.14	4927.26	4897.43	5293.69	5307.94	4639.98	0.377289	0.0739462	5.10221	3.35702e-07	4.23475e-05
275	ENSG00000160446.19	ZDHHC12	zinc finger DHHC-type palmitoyltransferase 12 [Source:HGNC Symbol;Acc:HGNC:19159]	chr9	128720870	128724127	-	3257	chr9:128720870-128724127	365.738	317.995	363.345	341.453	312.764	358.864	267.352	276.23	260.947	265.007	244.289	278.161	302.549	-0.363815	0.0713475	-5.0992	3.41093e-07	4.28711e-05
276	ENSG00000156804.7	FBXO32	F-box protein 32 [Source:HGNC Symbol;Acc:HGNC:16731]	chr8	123497889	123541206	-	43317	chr8:123497889-123541206	1926.79	1843.97	1869.58	1879.98	2271.37	2217.25	3156.12	2803.47	2592.74	2885.2	2451.72	2811.63	2356.58	0.458331	0.0899265	5.09673	3.45564e-07	4.32756e-05
277	ENSG00000162613.17	FUBP1	far upstream element binding protein 1 [Source:HGNC Symbol;Acc:HGNC:4004]	chr1	77944055	77979110	-	35055	chr1:77944055-77979110	3642.27	3583.09	3447.17	3706.28	3632.58	3629.78	4037.45	4072.17	4226.64	4168.28	4038.8	3907.65	3828.12	0.175076	0.034356	5.09593	3.47025e-07	4.33018e-05
278	ENSG00000160410.15	SHKBP1	SH3KBP1 binding protein 1 [Source:HGNC Symbol;Acc:HGNC:19214]	chr19	40576853	40591399	+	14546	chr19:40576853-40591399	704.311	584.539	631.857	668.483	610.151	582.211	375.848	471.359	505.966	533.116	434.825	404.39	524.226	-0.455578	0.0894385	-5.09376	3.51038e-07	4.36448e-05
280	ENSG00000147485.13	PXDNL	peroxidasin like [Source:HGNC Symbol;Acc:HGNC:26359]	chr8	51319577	51809445	-	489868	chr8:51319577-51809445	42.0123	25.4352	71.2659	76.0886	83.2169	92.328	182.993	184.519	141.662	190.475	170.901	142.593	115.249	1.03638	0.20486	5.05897	4.21532e-07	5.18499e-05
279	ENSG00000112992.18	NNT	nicotinamide nucleotide transhydrogenase [Source:HGNC Symbol;Acc:HGNC:7863]	chr5	43602692	43707405	+	104713	chr5:43602692-43707405	8479.99	7971.93	7326.64	7063.03	7900.92	7368.2	10042.4	10223.4	9264.22	8636.14	10156.3	9794.09	8995.14	0.327541	0.0647366	5.05959	4.20156e-07	5.18499e-05
281	ENSG00000150457.9	LATS2	large tumor suppressor kinase 2 [Source:HGNC Symbol;Acc:HGNC:6515]	chr13	20973036	21061586	-	88550	chr13:20973036-21061586	2483.07	2653.86	2659.1	2908.79	2490.5	2378.65	1946.85	1751.67	2033.21	2070.95	2124.13	2151.63	2401.71	-0.358412	0.0708337	-5.05992	4.19443e-07	5.18499e-05
282	ENSG00000014138.9	POLA2	DNA polymerase alpha 2, accessory subunit [Source:HGNC Symbol;Acc:HGNC:30073]	chr11	65261920	65305589	+	43669	chr11:65261920-65305589	133.946	154.576	177.424	138.78	193.223	158.094	265.066	222.258	286.729	293.683	234.27	343.923	220.093	0.706173	0.140072	5.0415	4.61899e-07	5.66138e-05
283	ENSG00000186446.12	ZNF501	zinc finger protein 501 [Source:HGNC Symbol;Acc:HGNC:23717]	chr3	44729596	44737083	+	7487	chr3:44729596-44737083	180.689	145.715	138.496	133.373	171.377	172.02	221.956	222.001	224.871	228.412	195.706	231.014	184.278	0.475286	0.0944809	5.0305	4.89212e-07	5.97495e-05
284	ENSG00000270011.8	ZNF559-ZNF177	ZNF559-ZNF177 readthrough [Source:HGNC Symbol;Acc:HGNC:42964]	chr19	9324174	9382617	+	58443	chr19:9324174-9382617	28.0164	30.4202	25.5414	26.3005	9.21144	21.536	55.0167	43.581	66.5078	53.8284	38.5749	65.2483	37.6754	0.971151	0.193085	5.02965	4.91383e-07	5.98034e-05
285	ENSG00000274286.2	ADRA2B	adrenoceptor alpha 2B [Source:HGNC Symbol;Acc:HGNC:282]	chr2	96112876	96116571	-	3695	chr2:96112876-96116571	50.5946	46.4329	42.0053	47.3215	46.7164	73.6188	22.0772	19.5687	28.4171	30.3414	23.6618	30.7279	33.7328	-0.849033	0.168834	-5.0288	4.93567e-07	5.98584e-05
286	ENSG00000184619.8	KRBA2	KRAB-A domain containing 2 [Source:HGNC Symbol;Acc:HGNC:26989]	chr17	8356902	8376704	-	19802	chr17:8356902-8376704	895.461	856.6	809.548	836.449	940.598	876.342	1221.01	1054.89	1165.98	972.494	1117.78	1068.93	975.131	0.333546	0.0664393	5.02031	5.15871e-07	6.23447e-05
287	ENSG00000145284.12	SCD5	stearoyl-CoA desaturase 5 [Source:HGNC Symbol;Acc:HGNC:21088]	chr4	82629539	82798796	-	169257	chr4:82629539-82798796	539.93	476.562	619.866	661.187	379.705	408.198	249.513	198.966	331.481	292.255	310.432	322.801	415.549	-0.757479	0.151064	-5.01429	5.32305e-07	6.41066e-05
288	ENSG00000173575.22	CHD2	chromodomain helicase DNA binding protein 2 [Source:HGNC Symbol;Acc:HGNC:1917]	chr15	92900189	93027996	+	127807	chr15:92900189-93027996	2823.39	2678.95	2822.86	3105.96	3182.53	2799.13	3547.21	3649.82	3601.95	3637.86	3483.51	3581.37	3212.62	0.299783	0.0598403	5.00972	5.45093e-07	6.54187e-05
289	ENSG00000100991.12	TRPC4AP	transient receptor potential cation channel subfamily C member 4 associated protein [Source:HGNC Symbol;Acc:HGNC:16181]	chr20	35002404	35092807	-	90403	chr20:35002404-35092807	3638.58	3767.9	4067.84	3940.17	3813.18	3887.49	3506.94	3349.91	3378.92	3334.21	3530.77	3606.87	3637.81	-0.15807	0.0315577	-5.00892	5.47352e-07	6.54626e-05
290	ENSG00000189129.14	PLAC9	placenta associated 9 [Source:HGNC Symbol;Acc:HGNC:19255]	chr10	80131682	80145359	+	13677	chr10:80131682-80145359	18.4885	18.5325	41.9595	67.0213	22.0943	26.0671	3.58749	1.86991	11.4878	7.21208	6.88097	5.97706	19.7969	-1.18581	0.236888	-5.00579	5.5634e-07	6.6308e-05
291	ENSG00000133142.19	TCEAL4	transcription elongation factor A like 4 [Source:HGNC Symbol;Acc:HGNC:26121]	chrX	103576231	103587729	+	11498	chrX:103576231-103587729	2073.36	2073.05	2123.62	2121.02	2199.5	2202.7	2344.76	2437.57	2630.13	2477.98	2591.05	2411.98	2341.25	0.217259	0.0434156	5.00418	5.61e-07	6.66337e-05
292	ENSG00000106153.13	CHCHD2	coiled-coil-helix-coiled-coil-helix domain containing 2 [Source:HGNC Symbol;Acc:HGNC:21645]	chr7	56101573	56106476	-	4903	chr7:56101573-56106476	800.369	794.843	781.527	738.931	731.809	804.828	619.694	603.792	580.6	665.95	600.153	648.086	630.678	-0.317044	0.0634315	-4.99821	5.7864e-07	6.84935e-05
293	ENSG00000169594.14	BNC1	basonuclin 1 [Source:HGNC Symbol;Acc:HGNC:1081]	chr15	83255884	83284664	-	28780	chr15:83255884-83284664	49.8239	49.675	188.004	621.417	64.9985	57.0033	24.1793	17.723	26.2434	19.6505	25.9995	15.9523	96.7637	-1.17902	0.235987	-4.99611	5.84968e-07	6.90063e-05
294	ENSG00000176788.9	BASP1	brain abundant membrane attached signal protein 1 [Source:HGNC Symbol;Acc:HGNC:957]	chr5	17065598	17276843	+	211245	chr5:17065598-17276843	842.183	936.658	751.632	704.106	551.864	627.447	223.257	223.432	300.739	337.054	327.295	318.659	633.976	-1.01262	0.202818	-4.99278	5.95158e-07	6.99696e-05
295	ENSG00000106853.20	PTGR1	prostaglandin reductase 1 [Source:HGNC Symbol;Acc:HGNC:18429]	chr9	111549722	111599893	-	50171	chr9:111549722-111599893	304.847	277.78	305.66	276.423	227.512	262.427	355.092	368.795	408.263	394.277	391.921	390.362	357.603	0.460851	0.0923629	4.98957	6.05151e-07	7.09032e-05
296	ENSG00000166411.14	IDH3A	isocitrate dehydrogenase (NAD(+)) 3 catalytic subunit alpha [Source:HGNC Symbol;Acc:HGNC:5384]	chr15	78131498	78171945	+	40447	chr15:78131498-78171945	2427.58	2364.76	2024.31	2073.55	2456.63	2425.11	3677.28	3994.22	3011.39	3218.22	3026.78	2948.3	2798.88	0.504183	0.101191	4.98249	6.27724e-07	7.32995e-05
297	ENSG00000164649.20	CDCA7L	cell division cycle associated 7 like [Source:HGNC Symbol;Acc:HGNC:30777]	chr7	21900899	21945903	-	45004	chr7:21900899-21945903	1374.66	1487.65	1174.93	1103.69	1010.79	918.384	1710.98	1642.97	1875.2	1976.61	1514.72	1809.3	1330.15	0.54307	0.109027	4.98106	6.32368e-07	7.35932e-05
298	ENSG00000119689.15	DLST	dihydrolipoamide S-succinyltransferase [Source:HGNC Symbol;Acc:HGNC:2911]	chr14	74881891	74903743	+	21852	chr14:74881891-74903743	3296.74	3389.75	3399.17	3349.81	3473.04	3404.42	4046.1	4229.91	3899.62	3955.91	3891.51	3912.66	3623.11	0.234484	0.0470919	4.97929	6.38187e-07	7.40211e-05
299	ENSG00000228253.1	MT-ATP8	mitochondrially encoded ATP synthase membrane subunit 8 [Source:HGNC Symbol;Acc:HGNC:7415]	chrM	8366	8572	+	206	chrM:8366-8572	11938.3	10850.7	11524.4	12583.7	23014.7	20844.1	38631.8	39899.4	24484.1	25331.2	29998	27554.2	21880.6	0.868786	0.174692	4.97325	6.58386e-07	7.61086e-05
301	ENSG00000205683.12	DPF3	double PHD fingers 3 [Source:HGNC Symbol;Acc:HGNC:17427]	chr14	72609034	72894101	-	285067	chr14:72609034-72894101	2029.99	2042.13	1974.64	1880.93	1743.54	1930.77	3397.77	3229.07	2668.15	2636.05	2760.7	2594.87	2421.51	0.542911	0.109297	4.9673	6.78927e-07	7.79616e-05
300	ENSG00000085117.12	CD82	CD82 molecule [Source:HGNC Symbol;Acc:HGNC:6210]	chr11	44564427	44620358	+	55931	chr11:44564427-44620358	159.76	119.985	216.8	254.278	174.22	203.911	112.726	89.1708	64.9841	86.5572	86.8045	92.6286	139.2	-0.897438	0.180654	-4.96772	6.77435e-07	7.79616e-05
302	ENSG00000163975.13	MELTF	melanotransferrin [Source:HGNC Symbol;Acc:HGNC:7037]	chr3	196980590	197029817	-	49227	chr3:196980590-197029817	551.683	769.338	521.386	630.509	117.83	158.812	105.389	102.558	159.25	143.706	117.376	143.063	309.056	-1.1357	0.229099	-4.95726	7.14947e-07	8.18259e-05
303	ENSG00000185127.6	C6orf120	chromosome 6 open reading frame 120 [Source:HGNC Symbol;Acc:HGNC:21247]	chr6	169702190	169704856	+	2666	chr6:169702190-169704856	1201.7	1242.72	1274.18	1263.6	1072.31	1146.33	907.481	1004.02	1082.72	962.536	1003.47	1026.49	1065.25	-0.264858	0.0534491	-4.95532	7.22114e-07	8.23735e-05
304	ENSG00000197324.9	LRP10	LDL receptor related protein 10 [Source:HGNC Symbol;Acc:HGNC:14553]	chr14	22871740	22881713	+	9973	chr14:22871740-22881713	3809.26	4425.85	4574.61	4912.08	4343.68	4708.04	3492.19	3355.03	3523.6	3795.5	3518.95	3849.55	4092.95	-0.308628	0.0624026	-4.94575	7.5852e-07	8.62417e-05
305	ENSG00000099869.8	IGF2-AS	IGF2 antisense RNA [Source:HGNC Symbol;Acc:HGNC:14062]	chr11	2140501	2148666	+	8165	chr11:2140501-2148666	116.733	102.665	126.131	120.549	59.0416	85.447	43.2302	39.6274	54.5979	49.5385	58.4212	71.6286	75.2076	-0.814727	0.164926	-4.93996	7.81372e-07	8.85487e-05
306	ENSG00000118257.17	NRP2	neuropilin 2 [Source:HGNC Symbol;Acc:HGNC:8005]	chr2	205681990	205798133	+	116143	chr2:205681990-205798133	1025.65	1129.11	2191.77	2608.69	3083.84	3477	562.583	429.319	709.816	609.049	1182.87	1104.52	1612.41	-1.07566	0.217882	-4.93689	7.93796e-07	8.96626e-05
307	ENSG00000198001.15	IRAK4	interleukin 1 receptor associated kinase 4 [Source:HGNC Symbol;Acc:HGNC:17967]	chr12	43758944	43789543	+	30599	chr12:43758944-43789543	227.197	227.612	194.56	256.688	167.305	129.345	89.2272	78.47	133.054	92.0082	102.963	105.829	169.416	-0.845112	0.171517	-4.92729	8.33794e-07	9.38738e-05
308	ENSG00000163833.8	FBXO40	F-box protein 40 [Source:HGNC Symbol;Acc:HGNC:29816]	chr3	121593379	121630295	+	36916	chr3:121593379-121630295	1388.92	1367.85	1075.07	822.072	2163.89	1938.35	3134.05	3290.26	2658.71	2757.56	2460.55	2533.98	2126.22	0.811496	0.164771	4.92499	8.43644e-07	9.46743e-05
309	ENSG00000183801.8	OLFML1	olfactomedin like 1 [Source:HGNC Symbol;Acc:HGNC:24473]	chr11	7485388	7511377	+	25989	chr11:7485388-7511377	16.1962	28.9742	72.7545	288.993	18.2922	21.2815	11.1851	2.89518	0	3.68176	3.93899	3.04511	30.4343	-1.05603	0.21454	-4.92232	8.5524e-07	9.5665e-05
311	ENSG00000136603.14	SKIL	SKI like proto-oncogene [Source:HGNC Symbol;Acc:HGNC:10897]	chr3	170357678	170396835	+	39157	chr3:170357678-170396835	2376.26	2931.31	2918.03	3081.64	1984.05	2008.4	1314.73	1172.18	1684.86	1423.39	1604.79	1636.21	1987.39	-0.71061	0.144485	-4.91823	8.73291e-07	9.70561e-05
310	ENSG00000134245.18	WNT2B	Wnt family member 2B [Source:HGNC Symbol;Acc:HGNC:12781]	chr1	112466541	112530165	+	63624	chr1:112466541-112530165	96.0661	80.3281	281.652	612.444	65.8034	91.9201	26.8779	27.0909	45.1196	38.9918	49.3235	22.7558	114.255	-1.16883	0.237641	-4.91847	8.72244e-07	9.70561e-05
312	ENSG00000180776.16	ZDHHC20	zinc finger DHHC-type palmitoyltransferase 20 [Source:HGNC Symbol;Acc:HGNC:20749]	chr13	21372571	21459370	-	86799	chr13:21372571-21459370	1503.53	1323.8	1460.01	1395.2	1213.8	1112.16	984.535	871.515	1067.93	929.029	984.892	964.992	1151.65	-0.447549	0.0911988	-4.9074	9.22919e-07	0.000102243
313	ENSG00000189120.5	SP6	Sp6 transcription factor [Source:HGNC Symbol;Acc:HGNC:14530]	chr17	47844908	47855874	-	10966	chr17:47844908-47855874	162.064	199.463	322.4	353.428	186.844	294.584	108.373	112.792	152.304	155.611	110.402	123.959	190.051	-0.840141	0.171265	-4.90549	9.31936e-07	0.000102912
314	ENSG00000089486.17	CDIP1	cell death inducing p53 target 1 [Source:HGNC Symbol;Acc:HGNC:13234]	chr16	4510669	4538828	-	28159	chr16:4510669-4538828	1645.6	1859.5	1751.18	1870.55	1804.84	2011.54	2260.81	2247.78	2106.06	2120.91	2090.66	2193.49	2018.13	0.247684	0.0505758	4.89728	9.71747e-07	0.000106966
316	ENSG00000215424.10	MCM3AP-AS1	MCM3AP antisense RNA 1 [Source:HGNC Symbol;Acc:HGNC:16417]	chr21	46229196	46259390	+	30194	chr21:46229196-46259390	94.4305	87.1243	86.7565	101.004	117.267	104.085	180.828	171.94	156.621	141.638	126.864	129.539	123.752	0.581485	0.119148	4.88037	1.05886e-06	0.000115839
315	ENSG00000181444.13	ZNF467	zinc finger protein 467 [Source:HGNC Symbol;Acc:HGNC:23154]	chr7	149764182	149773588	-	9406	chr7:149764182-149773588	118.133	102.647	130.445	128.195	99.2185	109.699	37.1187	28.763	59.9259	67.8904	37.8585	67.5195	78.8652	-0.945796	0.193797	-4.88034	1.05905e-06	0.000115839
317	ENSG00000118849.10	RARRES1	retinoic acid receptor responder 1 [Source:HGNC Symbol;Acc:HGNC:9867]	chr3	158696892	158732489	-	35597	chr3:158696892-158732489	22.2763	21.0662	40.4017	49.6412	12.8087	13.8721	4.63254	3.85002	14.5405	5.27439	4.35389	6.53269	15.5451	-1.15249	0.236314	-4.87695	1.07737e-06	0.00011747
318	ENSG00000102802.10	MEDAG	mesenteric estrogen dependent adipogenesis [Source:HGNC Symbol;Acc:HGNC:25926]	chr13	30906271	30925572	+	19301	chr13:30906271-30925572	57.7054	63.4582	125.491	139.589	14.5198	23.3485	4.89557	3.3749	15.5334	5.73148	4.40748	12.4164	39.638	-1.13966	0.234119	-4.86787	1.12807e-06	0.000122612
319	ENSG00000187210.14	GCNT1	glucosaminyl (N-acetyl) transferase 1 [Source:HGNC Symbol;Acc:HGNC:4203]	chr9	76419850	76651203	+	231353	chr9:76419850-76651203	29.1274	36.8023	72.362	53.2493	19.5686	32.0898	5.06403	4.83664	7.6464	7.52616	9.97144	15.7661	35.8221	-1.14223	0.235238	-4.85566	1.19989e-06	0.000130009
320	ENSG00000198899.2	MT-ATP6	mitochondrially encoded ATP synthase membrane subunit 6 [Source:HGNC Symbol;Acc:HGNC:7414]	chrM	8527	9207	+	680	chrM:8527-9207	87906.4	82301.2	84844.8	94838.5	159958	149240	265545	284212	175557	183642	202993	197732	157978	0.836729	0.172431	4.85255	1.21887e-06	0.000131653
321	ENSG00000141013.17	GAS8	growth arrest specific 8 [Source:HGNC Symbol;Acc:HGNC:4166]	chr16	90019629	90044975	+	25346	chr16:90019629-90044975	86.9182	61.7031	78.5967	61.592	192.702	118.653	216.759	231.647	261.201	211.457	187.361	213.046	185.327	0.917701	0.189163	4.85138	1.22607e-06	0.000132018
322	ENSG00000198108.4	CHSY3	chondroitin sulfate synthase 3 [Source:HGNC Symbol;Acc:HGNC:24293]	chr5	129904465	130186634	+	282169	chr5:129904465-130186634	410.93	469.982	414.691	400.581	405.605	447.078	288.489	269.838	265.771	335.723	315.047	356.96	364.103	-0.457405	0.0943144	-4.84979	1.23593e-06	0.000132666
323	ENSG00000143815.15	LBR	lamin B receptor [Source:HGNC Symbol;Acc:HGNC:6518]	chr1	225401502	225428925	-	27423	chr1:225401502-225428925	904.336	720.337	719.527	743.324	798.878	841.599	717.12	610.7	527.972	568.678	588.479	588.123	677.199	-0.381101	0.0786015	-4.84852	1.24388e-06	0.000133107
325	ENSG00000198028.4	ZNF560	zinc finger protein 560 [Source:HGNC Symbol;Acc:HGNC:26484]	chr19	9466355	9498616	-	32261	chr19:9466355-9498616	0	0	0	0.816293	1.06181	0	5.01498	5.75733	4.54538	3.9136	6.76481	5.29746	2.06244	1.05128	0.217084	4.84273	1.28069e-06	0.0001365
324	ENSG00000159199.14	ATP5MC1	ATP synthase membrane subunit c locus 1 [Source:HGNC Symbol;Acc:HGNC:841]	chr17	48892765	48895871	+	3106	chr17:48892765-48895871	1300.79	1388.1	1058.73	1070.37	1212.63	1235.4	1723.12	1785.97	1533.49	1496.41	1372.86	1597.48	1380.97	0.37777	0.0780146	4.84229	1.28349e-06	0.0001365
326	ENSG00000241316.8	SUCLG2-AS1	SUCLG2 antisense RNA 1 (head to head) [Source:HGNC Symbol;Acc:HGNC:49643]	chr3	67654669	67947713	+	293044	chr3:67654669-67947713	44.3579	59.1447	34.935	35.8935	64.4842	48.6851	17.2869	27.7503	13.1461	21.3759	31.1349	20.2043	40.1747	-0.90425	0.186951	-4.83683	1.31929e-06	0.000139877
327	ENSG00000139826.6	ABHD13	abhydrolase domain containing 13 [Source:HGNC Symbol;Acc:HGNC:20293]	chr13	108218392	108234243	+	15851	chr13:108218392-108234243	1063.05	1029.13	1120.75	1158.95	1064.95	1049.39	860.512	867.759	948.353	981.144	897.572	959.094	970.893	-0.231745	0.0479509	-4.83296	1.34516e-06	0.000142183
328	ENSG00000075239.14	ACAT1	acetyl-CoA acetyltransferase 1 [Source:HGNC Symbol;Acc:HGNC:93]	chr11	108116695	108147603	+	30908	chr11:108116695-108147603	1790.56	1611.74	1440.55	1327.16	1811.83	1832.78	2396.68	2239.58	2163.12	2187.62	2022.05	2017.26	1867.28	0.396412	0.0822564	4.81923	1.44114e-06	0.000151865
329	ENSG00000136867.11	SLC31A2	solute carrier family 31 member 2 [Source:HGNC Symbol;Acc:HGNC:11017]	chr9	113150976	113164140	+	13164	chr9:113150976-113164140	243.507	256.555	264.793	328.377	242.856	245.211	204.58	208.696	180.364	180.265	212.798	188.646	238.493	-0.416406	0.0866166	-4.80746	1.52859e-06	0.00016059
330	ENSG00000122223.13	CD244	CD244 molecule [Source:HGNC Symbol;Acc:HGNC:18171]	chr1	160830160	160862887	-	32727	chr1:160830160-160862887	5.37631	2.81348	7.9896	8.69485	5.21881	0.725544	25.0347	16.5596	17.0413	13.6217	29.7154	15.5831	10.0698	1.12742	0.234656	4.80456	1.55095e-06	0.000162444
331	ENSG00000150893.11	FREM2	FRAS1 related extracellular matrix 2 [Source:HGNC Symbol;Acc:HGNC:25396]	chr13	38687077	38887131	+	200054	chr13:38687077-38887131	860.545	844.51	925.698	1010.92	2090.57	1370.3	3015.58	3327.44	1830.03	2402.85	2575.82	2687.9	1810.37	0.921499	0.191845	4.80335	1.56034e-06	0.000162444
332	ENSG00000165617.15	DACT1	dishevelled binding antagonist of beta catenin 1 [Source:HGNC Symbol;Acc:HGNC:17748]	chr14	58633967	58648321	+	14354	chr14:58633967-58648321	2793.21	3023.63	2883.41	3010.86	1731.57	1934.17	1158.26	1042.05	1556.97	1423.75	1461.6	1542.66	1983.53	-0.784799	0.163384	-4.8034	1.55996e-06	0.000162444
333	ENSG00000203727.4	SAMD5	sterile alpha motif domain containing 5 [Source:HGNC Symbol;Acc:HGNC:21180]	chr6	147508690	147737547	+	228857	chr6:147508690-147737547	158.475	240.216	187.488	376.246	126.401	115.337	50.3925	30.5696	69.3719	64.5562	68.6838	72.9907	139.177	-1.09635	0.228283	-4.80258	1.56631e-06	0.000162577
334	ENSG00000082458.12	DLG3	discs large MAGUK scaffold protein 3 [Source:HGNC Symbol;Acc:HGNC:2902]	chrX	70444835	70505490	+	60655	chrX:70444835-70505490	1450.03	1470.88	1428.45	1315.49	1229.68	1396.6	1708.06	2007.54	1603.94	1660.3	1715.5	1652.04	1545.67	0.312704	0.0651415	4.80038	1.58367e-06	0.000163886
335	ENSG00000131037.15	EPS8L1	EPS8 like 1 [Source:HGNC Symbol;Acc:HGNC:21295]	chr19	55072020	55087923	+	15903	chr19:55072020-55087923	109.529	92.7207	154.667	310.573	25.3332	40.9053	17.0596	22.69	43.2071	14.6203	17.0168	29.9287	60.0205	-1.13934	0.237457	-4.79808	1.60194e-06	0.000165282
336	ENSG00000171757.17	LRRC34	leucine rich repeat containing 34 [Source:HGNC Symbol;Acc:HGNC:28408]	chr3	169793003	169812986	-	19983	chr3:169793003-169812986	27.1506	8.53206	23.6783	20.2805	45.9657	12.6978	5.06725	2.29591	4.09992	5.99937	9.06986	4.97828	13.1175	-1.13232	0.236228	-4.79334	1.64031e-06	0.000168737
337	ENSG00000146477.6	SLC22A3	solute carrier family 22 member 3 [Source:HGNC Symbol;Acc:HGNC:10967]	chr6	160348378	160452577	+	104199	chr6:160348378-160452577	67.4708	38.6965	96.1204	58.7543	39.2836	39.8958	10.0323	16.117	20.4566	16.6353	28.1755	20.1303	57.69	-1.04873	0.218835	-4.79231	1.64873e-06	0.0001691
338	ENSG00000165678.22	GHITM	growth hormone inducible transmembrane protein [Source:HGNC Symbol;Acc:HGNC:17281]	chr10	84139482	84154841	+	15359	chr10:84139482-84154841	6150.72	5739.6	5320.46	5333.28	5496.55	5662.39	6649.44	6851.62	6180.08	6263.91	6417.77	6414.47	5903.38	0.200741	0.0419245	4.78817	1.68308e-06	0.000172113
339	ENSG00000118596.12	SLC16A7	solute carrier family 16 member 7 [Source:HGNC Symbol;Acc:HGNC:10928]	chr12	59596029	59789855	+	193826	chr12:59596029-59789855	800.047	821.685	695.009	786.693	1219.64	1021.38	1401.53	1537.22	1158.55	1382.78	1206.93	1352.03	1078.16	0.55283	0.11549	4.78683	1.69438e-06	0.000172757
340	ENSG00000239830.1	RPS4XP22	ribosomal protein S4X pseudogene 22 [Source:HGNC Symbol;Acc:HGNC:36125]	chr19	9683294	9684073	-	779	chr19:9683294-9684073	119.634	108.562	91.6357	86.9742	118.856	94.4224	71.6046	77.3588	65.5419	73.8809	54.5035	58.1128	86.0633	-0.578576	0.120939	-4.78404	1.71808e-06	0.000174658
341	ENSG00000113231.14	PDE8B	phosphodiesterase 8B [Source:HGNC Symbol;Acc:HGNC:8794]	chr5	77210449	77428256	+	217807	chr5:77210449-77428256	38.3063	18.4522	24.0237	21.1527	23.736	36.704	84.2507	64.4451	59.2938	58.4347	44.318	49.1316	46.3078	0.914174	0.191138	4.7828	1.7287e-06	0.000175222
342	ENSG00000100290.3	BIK	BCL2 interacting killer [Source:HGNC Symbol;Acc:HGNC:1051]	chr22	43110750	43129712	+	18962	chr22:43110750-43129712	240.807	264.371	420.253	401.442	267.464	293.13	141.562	118.829	217.308	186.985	162.038	206.194	241.322	-0.758473	0.158854	-4.77465	1.80021e-06	0.000181937
343	ENSG00000169071.15	ROR2	receptor tyrosine kinase like orphan receptor 2 [Source:HGNC Symbol;Acc:HGNC:10257]	chr9	91563091	91950228	-	387137	chr9:91563091-91950228	645.847	558.704	693.533	666.791	840.106	962.128	1522.17	1461.11	1023.12	1239.62	1197.93	1102.36	967.683	0.704235	0.147525	4.77367	1.80898e-06	0.000182291
344	ENSG00000149131.17	SERPING1	serpin family G member 1 [Source:HGNC Symbol;Acc:HGNC:1228]	chr11	57597387	57619171	+	21784	chr11:57597387-57619171	30.3188	43.1077	141.615	406.046	35.7064	60.4795	26.8921	9.48044	11.5199	18.8975	14.7731	23.1604	64.2762	-1.12378	0.235709	-4.76767	1.8637e-06	0.000187259
345	ENSG00000132793.12	LPIN3	lipin 3 [Source:HGNC Symbol;Acc:HGNC:14451]	chr20	41340821	41360582	+	19761	chr20:41340821-41360582	160.649	164.751	199.346	195.703	119.983	133.938	256.194	289.666	241.226	227.519	212.335	269.488	193.691	0.575444	0.120724	4.76659	1.87368e-06	0.000187716
346	ENSG00000176533.13	GNG7	G protein subunit gamma 7 [Source:HGNC Symbol;Acc:HGNC:4410]	chr19	2511219	2702694	-	191475	chr19:2511219-2702694	1405.38	1537.71	1228.91	1012.4	1491.74	1601.24	1929.81	1921.05	1801.72	1894.2	1797.1	1911.01	1588.22	0.427336	0.0897879	4.75939	1.94178e-06	0.000193417
347	ENSG00000184347.15	SLIT3	slit guidance ligand 3 [Source:HGNC Symbol;Acc:HGNC:11087]	chr5	168661733	169301139	-	639406	chr5:168661733-169301139	10668	13663.2	11872	12534.8	10113.6	11353.9	5962.61	5721.08	5822.65	5454.74	7236.12	7730.93	10014.3	-0.768594	0.16148	-4.75968	1.93902e-06	0.000193417
348	ENSG00000125257.16	ABCC4	ATP binding cassette subfamily C member 4 [Source:HGNC Symbol;Acc:HGNC:55]	chr13	95019835	95301475	-	281640	chr13:95019835-95301475	295.796	314.749	302.811	424.142	287.281	222.17	148.17	156.59	167.542	144.327	224.431	168.564	251.742	-0.758384	0.159556	-4.75308	2.00342e-06	0.000198983
351	ENSG00000129682.16	FGF13	fibroblast growth factor 13 [Source:HGNC Symbol;Acc:HGNC:3670]	chrX	138614727	139222777	-	608050	chrX:138614727-139222777	3120.7	3121.66	2819.6	2439.87	3116.91	3133.34	4138.36	4338.35	3584.93	3574.31	4170.48	3928.33	3642.77	0.404989	0.0852652	4.74975	2.03666e-06	0.000199986
349	ENSG00000113013.16	HSPA9	heat shock protein family A (Hsp70) member 9 [Source:HGNC Symbol;Acc:HGNC:5244]	chr5	138553756	138575675	-	21919	chr5:138553756-138575675	6215.68	6095.87	6174.51	6393.23	6539.42	6803.07	7946.53	8611.48	7553.19	7194.15	7548.16	7362.01	7037.35	0.26994	0.0568282	4.75011	2.03302e-06	0.000199986
352	ENSG00000170873.19	MTSS1	MTSS I-BAR domain containing 1 [Source:HGNC Symbol;Acc:HGNC:20443]	chr8	124550784	124728473	-	177689	chr8:124550784-124728473	2635.16	2567.31	3140.39	3078.67	4030.29	3612.7	2195.94	2093.9	2244.91	2034.53	2299.5	2238.75	2768.36	-0.511081	0.107566	-4.75135	2.02066e-06	0.000199986
350	ENSG00000113645.15	WWC1	WW and C2 domain containing 1 [Source:HGNC Symbol;Acc:HGNC:29435]	chr5	168291645	168472303	+	180658	chr5:168291645-168472303	430.994	475.66	580.24	766.307	444.851	488.23	224.845	284.257	345.868	293.913	290.072	417.116	396.806	-0.701084	0.147596	-4.75003	2.03391e-06	0.000199986
354	ENSG00000224536.2	AC096677.1	novel transcript	chr1	201507241	201534784	+	27543	chr1:201507241-201534784	0	0	0	0	0	0	3.00515	9.22965	2.2717	5.86635	5.65536	6.35942	1.79931	0.876218	0.184687	4.74433	2.09195e-06	0.000204653
353	ENSG00000177354.12	C10orf71	chromosome 10 open reading frame 71 [Source:HGNC Symbol;Acc:HGNC:26973]	chr10	49299170	49327492	+	28322	chr10:49299170-49327492	982.561	1020.01	810.966	778.944	920.153	1019.73	1987.26	2074.89	1455.89	1382.3	1736.93	1514.73	1274.93	0.761137	0.160444	4.74394	2.09603e-06	0.000204653
355	ENSG00000124194.17	GDAP1L1	ganglioside induced differentiation associated protein 1 like 1 [Source:HGNC Symbol;Acc:HGNC:4213]	chr20	44247099	44280947	+	33848	chr20:44247099-44280947	18.1289	8.40112	5.73944	6.58002	7.24805	14.9356	30.7509	30.1334	22.0219	29.4243	20.2088	21.5508	18.3164	1.02202	0.215527	4.74199	2.11632e-06	0.000206052
357	ENSG00000196743.9	GM2A	GM2 ganglioside activator [Source:HGNC Symbol;Acc:HGNC:4367]	chr5	151212150	151270440	+	58290	chr5:151212150-151270440	747.514	835.916	789.714	784.146	1030.13	949.106	1259.12	1393.47	1113.8	1042.74	1110.99	1102.63	1002.82	0.434463	0.0916509	4.74042	2.1328e-06	0.000206945
356	ENSG00000109606.13	DHX15	DEAH-box helicase 15 [Source:HGNC Symbol;Acc:HGNC:2738]	chr4	24517441	24584554	-	67113	chr4:24517441-24584554	3651.64	3570.55	3397.12	3735.41	3653.68	3481.64	3790.68	4030	3974.17	3817.15	4013.77	3978.16	3794.4	0.134332	0.0283403	4.73997	2.13746e-06	0.000206945
358	ENSG00000141744.4	PNMT	phenylethanolamine N-methyltransferase [Source:HGNC Symbol;Acc:HGNC:9160]	chr17	39667981	39670475	+	2494	chr17:39667981-39670475	57.1779	56.3486	56.1008	38.1465	55.1004	75.8195	84.7444	78.8809	112.256	90.7193	87.838	113.509	74.7486	0.67289	0.142001	4.73864	2.15161e-06	0.000207732
361	ENSG00000125246.16	CLYBL	citramalyl-CoA lyase [Source:HGNC Symbol;Acc:HGNC:18355]	chr13	99606669	99909459	+	302790	chr13:99606669-99909459	164.647	176.888	130.945	176.477	233.375	259.992	356.124	350.999	315.277	310.529	296.446	319.084	253.927	0.690144	0.145723	4.73599	2.17986e-06	0.000209089
359	ENSG00000060762.19	MPC1	mitochondrial pyruvate carrier 1 [Source:HGNC Symbol;Acc:HGNC:21606]	chr6	166364919	166383013	-	18094	chr6:166364919-166383013	1317.56	1239	1104.61	1138.37	1333.84	1306.76	2061	2204.8	1667.56	1637.14	1649.43	1685.59	1509.69	0.520535	0.1099	4.73645	2.17489e-06	0.000209089
360	ENSG00000115641.19	FHL2	four and a half LIM domains 2 [Source:HGNC Symbol;Acc:HGNC:3703]	chr2	105357712	105438513	-	80801	chr2:105357712-105438513	16620.7	16579.6	13110.9	10621.5	12553.7	15665.4	19088.3	20384.8	19966.3	19021	21867.7	21033.8	18004.1	0.486098	0.102647	4.73563	2.18381e-06	0.000209089
362	ENSG00000164056.11	SPRY1	sprouty RTK signaling antagonist 1 [Source:HGNC Symbol;Acc:HGNC:11269]	chr4	123396795	123403760	+	6965	chr4:123396795-123403760	1039.17	1054.86	1358.18	1730.24	795.868	891.918	483.762	411.492	719.168	690.99	638.052	621.218	896.734	-0.803698	0.169796	-4.73332	2.20876e-06	0.000210894
363	ENSG00000042753.12	AP2S1	adaptor related protein complex 2 subunit sigma 1 [Source:HGNC Symbol;Acc:HGNC:565]	chr19	46838136	46850846	-	12710	chr19:46838136-46850846	1567.56	1745.48	1543.26	1674.54	1521.71	1663.94	1378.86	1260.96	1400.12	1373.5	1435.52	1307.17	1537.01	-0.250064	0.0529191	-4.72539	2.2967e-06	0.000218686
364	ENSG00000257218.6	GATC	glutamyl-tRNA amidotransferase subunit C [Source:HGNC Symbol;Acc:HGNC:25068]	chr12	120446444	120463749	+	17305	chr12:120446444-120463749	907.389	949.832	892.737	935.125	819.553	854.299	774.753	720.57	697.226	730.914	754.1	729.407	794.348	-0.278874	0.0590487	-4.72278	2.32638e-06	0.000220904
365	ENSG00000115216.14	NRBP1	nuclear receptor binding protein 1 [Source:HGNC Symbol;Acc:HGNC:7993]	chr2	27427790	27442259	+	14469	chr2:27427790-27442259	4144.6	4235.49	4274.66	4306.98	4082.26	4122.02	3507.31	3437.85	3841.11	3614.76	3808.39	3753.99	3992.5	-0.195137	0.0413352	-4.72084	2.34874e-06	0.000222416
366	ENSG00000006432.16	MAP3K9	mitogen-activated protein kinase kinase kinase 9 [Source:HGNC Symbol;Acc:HGNC:6861]	chr14	70722526	70809534	-	87008	chr14:70722526-70809534	391.364	486.876	471.291	561.132	434.844	425.891	343.119	342.349	314.627	324.404	279.826	325.202	403.448	-0.496241	0.105263	-4.71431	2.42528e-06	0.000229037
367	ENSG00000197506.8	SLC28A3	solute carrier family 28 member 3 [Source:HGNC Symbol;Acc:HGNC:16484]	chr9	84275457	84340758	-	65301	chr9:84275457-84340758	114.879	178.065	169.488	175.933	158.124	150.648	98.1622	61.0926	80.2261	92.5351	113.234	64.7674	108.29	-0.778255	0.165112	-4.71349	2.4351e-06	0.000229337
368	ENSG00000261221.4	ZNF865	zinc finger protein 865 [Source:HGNC Symbol;Acc:HGNC:38705]	chr19	55605647	55617269	+	11622	chr19:55605647-55617269	624.923	640.597	617.032	598.033	617.932	635.996	790.794	730.941	693.392	769.321	673.777	750.192	674.837	0.23827	0.0505783	4.71091	2.46616e-06	0.000231631
369	ENSG00000211459.2	MT-RNR1	mitochondrially encoded 12S rRNA [Source:HGNC Symbol;Acc:HGNC:7470]	chrM	648	1601	+	953	chrM:648-1601	57042.8	63868.8	50393.9	50526.6	104012	98771.5	174324	187401	143588	146207	129589	133465	101642	0.890983	0.189266	4.70757	2.50692e-06	0.000234822
370	ENSG00000154813.10	DPH3	diphthamide biosynthesis 3 [Source:HGNC Symbol;Acc:HGNC:27717]	chr3	16257061	16264969	-	7908	chr3:16257061-16264969	1593.65	1701.98	1439.12	1625.81	1560.6	1468.89	1278.9	1339.42	1247.83	1254.46	1250.48	1412.01	1410.18	-0.26736	0.0568095	-4.70625	2.52321e-06	0.000235709
371	ENSG00000158864.13	NDUFS2	NADH:ubiquinone oxidoreductase core subunit S2 [Source:HGNC Symbol;Acc:HGNC:7708]	chr1	161197104	161214723	+	17619	chr1:161197104-161214723	3755.57	3703.38	3458.05	3476.76	3911.09	3868.28	5328.06	5319.69	4489.02	4821.19	4210.34	4451.22	4145.37	0.358617	0.0762273	4.70457	2.544e-06	0.00023701
372	ENSG00000156381.9	ANKRD9	ankyrin repeat domain 9 [Source:HGNC Symbol;Acc:HGNC:20096]	chr14	102501767	102509799	-	8032	chr14:102501767-102509799	654.477	563.096	574.918	522.982	608.639	416.601	938.629	833.677	721.89	879.341	690.757	753.557	675.007	0.502207	0.106811	4.70183	2.57839e-06	0.000239568
373	ENSG00000109956.13	B3GAT1	beta-1,3-glucuronyltransferase 1 [Source:HGNC Symbol;Acc:HGNC:921]	chr11	134378504	134412242	-	33738	chr11:134378504-134412242	281.984	344.516	166.801	190.771	69.2546	73.6409	30.6928	17.5249	44.2611	50.0341	49.6397	52.0485	132.605	-1.11374	0.23693	-4.70069	2.59283e-06	0.000240264
374	ENSG00000113389.16	NPR3	natriuretic peptide receptor 3 [Source:HGNC Symbol;Acc:HGNC:7945]	chr5	32689070	32791724	+	102654	chr5:32689070-32791724	279.228	339.938	922.667	3292.34	189.612	317.396	135.542	50.9056	73.2351	63.2882	69.1707	97.0948	473.013	-1.07568	0.229069	-4.69586	2.65492e-06	0.00024536
375	ENSG00000100364.19	KIAA0930	KIAA0930 [Source:HGNC Symbol;Acc:HGNC:1314]	chr22	45192244	45240894	-	48650	chr22:45192244-45240894	913.781	974.548	993.607	1018.34	759.913	912.765	668.01	637.976	666.099	787.703	726.605	699.361	827.27	-0.399476	0.0850809	-4.69526	2.66273e-06	0.000245426
376	ENSG00000116661.11	FBXO2	F-box protein 2 [Source:HGNC Symbol;Acc:HGNC:13581]	chr1	11637018	11655785	-	18767	chr1:11637018-11655785	144.385	138.152	207.12	342.848	64.3929	81.5007	61.6236	38.9738	57.9987	48.5183	60.7169	82.0871	114.708	-1.02377	0.218407	-4.68743	2.76658e-06	0.00025432
377	ENSG00000280077.1	AL353763.2	TEC	chr9	41012231	41014133	+	1902	chr9:41012231-41014133	13.1323	22.3662	14.9083	18.7882	16.986	20.3371	35.0551	46.0742	34.0577	36.1611	42.8873	31.7686	27.6489	0.870723	0.185832	4.68554	2.79216e-06	0.00025599
378	ENSG00000157240.4	FZD1	frizzled class receptor 1 [Source:HGNC Symbol;Acc:HGNC:4038]	chr7	91264433	91271326	+	6893	chr7:91264433-91271326	17106.9	16826.9	19078.7	18038.3	20719.7	22372	25194.3	24185.5	24364	25815.2	24487.2	23640.4	21617	0.361671	0.0772016	4.68475	2.80298e-06	0.000256302
379	ENSG00000196141.14	SPATS2L	spermatogenesis associated serine rich 2 like [Source:HGNC Symbol;Acc:HGNC:24574]	chr2	200305881	200482264	+	176383	chr2:200305881-200482264	1645.69	1804.04	1850.93	2087.16	1881.25	1886.53	2261.62	2377.59	2164.55	2177.78	2184.36	2091.03	2177.78	0.24542	0.0525108	4.6737	2.95824e-06	0.000269785
380	ENSG00000154122.14	ANKH	ANKH inorganic pyrophosphate transport regulator [Source:HGNC Symbol;Acc:HGNC:15492]	chr5	14704800	14871778	-	166978	chr5:14704800-14871778	3081.82	3379.84	3410.17	3382.4	3584.13	3783.16	4211.48	4083.48	4021.25	3909.72	4093.25	4257.17	3863.04	0.250157	0.0535439	4.672	2.98279e-06	0.000271309
381	ENSG00000224109.4	CENPVL3	centromere protein V like 3 [Source:HGNC Symbol;Acc:HGNC:43880]	chrX	51617020	51618912	-	1892	chrX:51617020-51618912	62.8483	53.335	91.3117	69.4355	38.2185	44.2096	32.0497	24.1891	30.6515	40.0697	22.5727	27.5326	48.3001	-0.8355	0.178869	-4.67101	2.9973e-06	0.000271912
382	ENSG00000261801.7	LOXL1-AS1	LOXL1 antisense RNA 1 [Source:HGNC Symbol;Acc:HGNC:44169]	chr15	73908071	73928248	-	20177	chr15:73908071-73928248	113.066	144.716	138.137	131.375	185.753	209.504	78.3124	57.2224	119.462	101.712	79.4367	86.3997	114.296	-0.720524	0.154277	-4.67034	3.00707e-06	0.000272084
383	ENSG00000005249.13	PRKAR2B	protein kinase cAMP-dependent type II regulatory subunit beta [Source:HGNC Symbol;Acc:HGNC:9392]	chr7	107044705	107161811	+	117106	chr7:107044705-107161811	2374.08	2017.34	2057.58	1761.78	2220.53	2048.14	2631.95	2749.44	2659.95	2792.62	2716.62	2802.3	2438	0.378637	0.0810918	4.66924	3.02316e-06	0.000272826
384	ENSG00000117399.14	CDC20	cell division cycle 20 [Source:HGNC Symbol;Acc:HGNC:1723]	chr1	43358981	43363203	+	4222	chr1:43358981-43363203	354.826	364.438	296.445	256.787	275.543	256.907	209.307	191.447	144.265	158.796	178.918	229.956	237.209	-0.634959	0.136096	-4.66551	3.07854e-06	0.000277101
385	ENSG00000130821.17	SLC6A8	solute carrier family 6 member 8 [Source:HGNC Symbol;Acc:HGNC:11055]	chrX	153687926	153696588	+	8662	chrX:153687926-153696588	2119.65	2126.73	1986.51	1954.4	2121.66	2332.35	3418.25	3264.02	2554.82	2621.34	2696.86	2676.1	2432.3	0.429579	0.0920861	4.66497	3.08663e-06	0.000277107
387	ENSG00000085491.17	SLC25A24	solute carrier family 25 member 24 [Source:HGNC Symbol;Acc:HGNC:20662]	chr1	108134043	108200849	-	66806	chr1:108134043-108200849	1452	1447.98	1436.45	1485.57	1252.11	1190.97	1055.98	985.753	1147.46	1139.66	1123.23	1153.58	1258.1	-0.31686	0.0679833	-4.66086	3.14891e-06	0.000281238
386	ENSG00000033170.17	FUT8	fucosyltransferase 8 [Source:HGNC Symbol;Acc:HGNC:4019]	chr14	65410592	65744121	+	333529	chr14:65410592-65744121	644.048	570.747	690.437	669.095	597.609	656.93	340.361	295.52	410.06	411.327	492.849	482.395	539.479	-0.601596	0.129068	-4.66108	3.14557e-06	0.000281238
388	ENSG00000148384.14	INPP5E	inositol polyphosphate-5-phosphatase E [Source:HGNC Symbol;Acc:HGNC:21474]	chr9	136428619	136439845	-	11226	chr9:136428619-136439845	352.697	333.164	398.452	312.305	370.828	377.992	501.222	494.14	584.773	491.782	485.835	409.206	414.363	0.447442	0.0961264	4.65473	3.24411e-06	0.000288251
389	ENSG00000169612.4	RAMAC	RNA guanine-7 methyltransferase activating subunit [Source:HGNC Symbol;Acc:HGNC:31022]	chr15	82986210	82991057	+	4847	chr15:82986210-82991057	1102.79	1015.29	1114.37	1189.25	1146.5	1084.21	865.562	957.489	901.987	893.63	992.836	881.855	973.748	-0.272567	0.0585538	-4.65498	3.24012e-06	0.000288251
391	ENSG00000137807.16	KIF23	kinesin family member 23 [Source:HGNC Symbol;Acc:HGNC:6392]	chr15	69414246	69448427	+	34181	chr15:69414246-69448427	672.639	748.961	605.687	674.317	577.338	444.327	475.322	414.416	388.256	382.413	447.073	465.824	527.655	-0.503567	0.108203	-4.65391	3.25694e-06	0.000288311
390	ENSG00000130303.14	BST2	bone marrow stromal cell antigen 2 [Source:HGNC Symbol;Acc:HGNC:1119]	chr19	17402939	17405630	-	2691	chr19:17402939-17405630	52.473	45.4722	60.1156	68.5523	89.8964	71.7674	17.237	11.4937	34.9729	32.0361	41.7587	30.5609	49.5413	-0.923379	0.198421	-4.65363	3.26148e-06	0.000288311
392	ENSG00000176244.7	ACBD7	acyl-CoA binding domain containing 7 [Source:HGNC Symbol;Acc:HGNC:17715]	chr10	15075475	15088776	-	13301	chr10:15075475-15088776	117.299	91.411	90.8669	112.148	77.0016	66.9509	62.7979	51.4658	50.8116	59.307	51.5016	59.9997	67.9273	-0.656121	0.141037	-4.65212	3.28535e-06	0.000289681
393	ENSG00000237187.9	NR2F1-AS1	NR2F1 antisense RNA 1 [Source:HGNC Symbol;Acc:HGNC:48622]	chr5	93360779	93585649	-	224870	chr5:93360779-93585649	32.8474	56.4461	23.7886	42.0171	18.3477	6.30443	4.35793	2.66795	5.80907	10.846	5.76082	3.94717	15.9232	-1.10404	0.237446	-4.64965	3.325e-06	0.000292431
394	ENSG00000091140.15	DLD	dihydrolipoamide dehydrogenase [Source:HGNC Symbol;Acc:HGNC:2898]	chr7	107891162	107931730	+	40568	chr7:107891162-107931730	4816.62	4710.23	4211.53	4243.48	4355.88	4425.56	5149.39	5339.29	5279.33	5046.76	5216.06	5164.46	4799.91	0.218801	0.0470636	4.64904	3.33485e-06	0.000292552
395	ENSG00000173705.9	SUSD5	sushi domain containing 5 [Source:HGNC Symbol;Acc:HGNC:29061]	chr3	33150043	33218810	-	68767	chr3:33150043-33218810	491.396	534.188	414.352	442.731	511.694	556.034	871.562	737.599	646.21	636.493	690.637	592.875	582.663	0.477194	0.102741	4.64462	3.40706e-06	0.000298131
396	ENSG00000082293.13	COL19A1	collagen type XIX alpha 1 chain [Source:HGNC Symbol;Acc:HGNC:2196]	chr6	69866556	70212468	+	345912	chr6:69866556-70212468	351.993	346.363	286.66	200.166	360.046	292.275	493.776	496.476	403.787	444.445	469.621	466.353	388.513	0.556254	0.119895	4.63951	3.49242e-06	0.000303604
397	ENSG00000126259.20	KIRREL2	kirre like nephrin family adhesion molecule 2 [Source:HGNC Symbol;Acc:HGNC:18816]	chr19	35855861	35867136	+	11275	chr19:35855861-35867136	16.8366	17.1037	22.6253	37.233	15.758	29.7033	5.91462	6.40784	13.2855	8.1684	7.31945	2.94828	14.7885	-1.0586	0.228132	-4.64029	3.47921e-06	0.000303604
398	ENSG00000284640.1	AL590434.1	novel transcript	chr1	35141515	35146435	-	4920	chr1:35141515-35146435	88.176	111.832	71.7438	70.2531	18.0476	13.2625	19.0292	9.21495	19.2989	19.546	14.6724	14.8252	35.2053	-1.09418	0.23585	-4.6393	3.49596e-06	0.000303604
399	ENSG00000169116.11	PARM1	prostate androgen-regulated mucin-like protein 1 [Source:HGNC Symbol;Acc:HGNC:24536]	chr4	74933095	75050115	+	117020	chr4:74933095-75050115	2455.15	1973.5	2242.67	1986.82	4298.15	3991.01	7800.84	7822.4	5298.09	5927.34	5388.72	5286.63	4155.94	0.903822	0.195094	4.63276	3.60826e-06	0.000312571
400	ENSG00000095303.17	PTGS1	prostaglandin-endoperoxide synthase 1 [Source:HGNC Symbol;Acc:HGNC:9604]	chr9	122370530	122395703	+	25173	chr9:122370530-122395703	12.8796	17.7337	179.435	712.019	24.6375	25.2011	9.4916	3.95643	1.95441	11.7807	16.4397	15.5548	61.4416	-0.935069	0.202015	-4.6287	3.67961e-06	0.000317955
403	ENSG00000188582.10	PAQR9	progestin and adipoQ receptor family member 9 [Source:HGNC Symbol;Acc:HGNC:30131]	chr3	142949164	142963674	-	14510	chr3:142949164-142963674	0.936306	3.43861	3.73773	3.26125	3.1854	1.77716	11.051	14.9586	11.3751	9.79584	12.3824	15.8992	8.11109	1.09497	0.236658	4.62679	3.71371e-06	0.000319429
402	ENSG00000184500.16	PROS1	protein S [Source:HGNC Symbol;Acc:HGNC:9456]	chr3	93873051	93980003	-	106952	chr3:93873051-93980003	3132.97	2498.23	3060.32	3481.42	2844.92	2623.19	4341.43	4651.55	3651.71	3392.16	4014.62	3709.51	3408.72	0.413763	0.0894391	4.6262	3.7244e-06	0.000319429
401	ENSG00000156467.10	UQCRB	ubiquinol-cytochrome c reductase binding protein [Source:HGNC Symbol;Acc:HGNC:12582]	chr8	96222947	96235546	-	12599	chr8:96222947-96235546	6956.83	6423.53	5831.07	5591.65	6555.85	6420.43	8138.94	8148.31	7952.88	7595.76	7465.93	7719.81	6874.63	0.309444	0.0668849	4.62651	3.71884e-06	0.000319429
404	ENSG00000171345.13	KRT19	keratin 19 [Source:HGNC Symbol;Acc:HGNC:6436]	chr17	41523617	41528308	-	4691	chr17:41523617-41528308	126.584	150.631	461.314	1219.92	207.704	205.299	66.9222	54.3689	57.5937	64.3808	32.885	35.9305	209.627	-1.07742	0.233039	-4.62332	3.77641e-06	0.000323089
405	ENSG00000153820.13	SPHKAP	SPHK1 interactor, AKAP domain containing [Source:HGNC Symbol;Acc:HGNC:30619]	chr2	227979955	228181687	-	201732	chr2:227979955-228181687	12039.3	12161.5	9372.86	8863.97	15196.1	12453.3	19221.4	20174.8	14691.5	15698.5	17667.8	16146.6	14864.7	0.528995	0.114449	4.62209	3.79885e-06	0.000324206
406	ENSG00000143367.17	TUFT1	tuftelin 1 [Source:HGNC Symbol;Acc:HGNC:12422]	chr1	151540305	151583583	+	43278	chr1:151540305-151583583	302.961	315.143	327.266	497.207	297.223	302.593	212.829	189.392	239.371	204.743	243.651	237.851	293.243	-0.57637	0.124805	-4.61815	3.87173e-06	0.000329612
407	ENSG00000165071.15	TMEM71	transmembrane protein 71 [Source:HGNC Symbol;Acc:HGNC:26572]	chr8	132685007	132760712	-	75705	chr8:132685007-132760712	156.915	154.259	111.646	151.788	109.285	122.797	203.044	210.299	276.392	226.519	229.701	293.923	160.7	0.730281	0.158335	4.61226	3.98307e-06	0.000338257
408	ENSG00000126243.9	LRFN3	leucine rich repeat and fibronectin type III domain containing 3 [Source:HGNC Symbol;Acc:HGNC:28370]	chr19	35935358	35946624	+	11266	chr19:35935358-35946624	324.413	474.744	442.472	422.712	386.257	403.154	228.68	208.027	245.921	249.154	344.084	243.321	348.088	-0.631634	0.137072	-4.60805	4.06457e-06	0.000344333
409	ENSG00000132321.17	IQCA1	IQ motif containing with AAA domain 1 [Source:HGNC Symbol;Acc:HGNC:26195]	chr2	236324147	236507535	-	183388	chr2:236324147-236507535	33.6631	43.1999	73.9547	82.6843	47.4116	42.6663	15.8192	11.9832	28.1755	26.7224	19.1974	28.6059	25.5294	-1.01188	0.219926	-4.60103	4.20409e-06	0.000355282
410	ENSG00000173660.12	UQCRH	ubiquinol-cytochrome c reductase hinge protein [Source:HGNC Symbol;Acc:HGNC:12590]	chr1	46303698	46316776	+	13078	chr1:46303698-46316776	4194.42	3938.54	3421.15	3426.79	3532.32	3666.95	4819.07	4822.4	4728.7	4508.06	4272.22	4458.81	4031.39	0.309451	0.067282	4.59931	4.23887e-06	0.000357347
411	ENSG00000132953.18	XPO4	exportin 4 [Source:HGNC Symbol;Acc:HGNC:17796]	chr13	20777329	20903048	-	125719	chr13:20777329-20903048	19006.7	19990.1	19217	18831.4	22407.7	20753.3	13919.4	14002.6	15238.3	15473.1	17748.8	18645.6	18018.7	-0.331095	0.072029	-4.5967	4.29245e-06	0.000360854
412	ENSG00000188313.13	PLSCR1	phospholipid scramblase 1 [Source:HGNC Symbol;Acc:HGNC:9092]	chr3	146515180	146544856	-	29676	chr3:146515180-146544856	553.288	448.109	645.711	657.037	847.388	816.729	387.304	419.619	418.446	387.448	323.506	324.103	566.023	-0.712255	0.154964	-4.59626	4.30135e-06	0.000360854
413	ENSG00000178904.19	DPY19L3	dpy-19 like C-mannosyltransferase 3 [Source:HGNC Symbol;Acc:HGNC:27120]	chr19	32405543	32485895	+	80352	chr19:32405543-32485895	1741.56	1398.56	1697.17	1349.78	1100.43	1075.96	987.008	872.441	868.173	999.87	1090.65	900.292	1178.09	-0.51544	0.112253	-4.59179	4.39463e-06	0.000367787
414	ENSG00000052126.15	PLEKHA5	pleckstrin homology domain containing A5 [Source:HGNC Symbol;Acc:HGNC:30036]	chr12	19129733	19376400	+	246667	chr12:19129733-19376400	1620.14	1552.4	1501.24	1470.27	2144.73	2058.31	2657.99	2654.87	2600.33	2610.19	2393.89	2349.53	2077.67	0.526553	0.114815	4.58609	4.51625e-06	0.000376144
415	ENSG00000263528.8	IKBKE	inhibitor of nuclear factor kappa B kinase subunit epsilon [Source:HGNC Symbol;Acc:HGNC:14552]	chr1	206470476	206496889	+	26413	chr1:206470476-206496889	133.962	171.733	195.758	198.06	104.233	149.717	47.8525	43.6213	101.257	68.5789	87.9944	86.4696	117.539	-0.890352	0.194132	-4.58632	4.51124e-06	0.000376144
416	ENSG00000104695.13	PPP2CB	protein phosphatase 2 catalytic subunit beta [Source:HGNC Symbol;Acc:HGNC:9300]	chr8	30774457	30814314	-	39857	chr8:30774457-30814314	3671.39	3641.45	3588.36	3383.11	3853.78	3664.48	4194.54	4120.94	3961.48	4017.15	4306.31	3963.75	3918.14	0.171455	0.0373986	4.58454	4.54991e-06	0.000378037
417	ENSG00000177875.5	CCDC184	coiled-coil domain containing 184 [Source:HGNC Symbol;Acc:HGNC:33749]	chr12	48183644	48185926	+	2282	chr12:48183644-48185926	223.157	306.198	165.029	174.737	57.3299	82.3232	28.0633	17.2738	38.6159	39.1133	27.0709	50.8404	111.631	-1.08937	0.237775	-4.58151	4.61623e-06	0.000382627
418	ENSG00000168143.9	FAM83B	family with sequence similarity 83 member B [Source:HGNC Symbol;Acc:HGNC:21357]	chr6	54846771	54945099	+	98328	chr6:54846771-54945099	271.585	220.088	184.958	208.765	265.445	210.477	359.537	337.184	285.452	287.923	354.69	306.293	267.05	0.48044	0.104964	4.57717	4.71312e-06	0.000389596
419	ENSG00000178573.7	MAF	MAF bZIP transcription factor [Source:HGNC Symbol;Acc:HGNC:6776]	chr16	79585843	79600737	-	14894	chr16:79585843-79600737	373.768	482.281	387.944	443.259	260.97	359.841	136.492	80.1802	181.33	193.946	92.9609	161.659	256.765	-1.00243	0.219026	-4.57674	4.72285e-06	0.000389596
420	ENSG00000111371.16	SLC38A1	solute carrier family 38 member 1 [Source:HGNC Symbol;Acc:HGNC:13447]	chr12	46183063	46270017	-	86954	chr12:46183063-46270017	11185.7	11979.3	11124.5	11936.5	10799.8	10582.6	13327.1	13612.7	13259.1	13352.7	13110.3	13980.5	12421.8	0.250832	0.0549917	4.56126	5.08474e-06	0.00041845
421	ENSG00000204681.11	GABBR1	gamma-aminobutyric acid type B receptor subunit 1 [Source:HGNC Symbol;Acc:HGNC:4070]	chr6	29555629	29633976	-	78347	chr6:29555629-29633976	1734.68	1730.47	1847.45	1721.33	1878.55	1878.62	2146.07	2118.01	2032.15	2100.92	2046.19	2174	1943.5	0.223537	0.0490358	4.55864	5.1485e-06	0.000422691
422	ENSG00000167363.14	FN3K	fructosamine 3 kinase [Source:HGNC Symbol;Acc:HGNC:24822]	chr17	82735615	82751196	+	15581	chr17:82735615-82751196	527.631	517.073	381.277	423.168	443.179	438.529	902.634	865.144	648.467	632.108	581.178	586.709	562.64	0.578594	0.126968	4.55701	5.18861e-06	0.000424975
426	ENSG00000184831.14	APOO	apolipoprotein O [Source:HGNC Symbol;Acc:HGNC:28727]	chrX	23833353	23907938	-	74585	chrX:23833353-23907938	710.796	711.776	613.329	607.462	629.205	632.162	815.703	911.652	804.179	745.807	832.463	775.998	723.647	0.314949	0.069189	4.55202	5.31342e-06	0.000431454
423	ENSG00000027001.10	MIPEP	mitochondrial intermediate peptidase [Source:HGNC Symbol;Acc:HGNC:7104]	chr13	23730189	23889400	-	159211	chr13:23730189-23889400	323.418	307.144	290.232	358.93	313.563	308.871	408.9	407.587	396.079	389.611	377.989	355.826	361.201	0.289243	0.0635441	4.55185	5.31765e-06	0.000431454
425	ENSG00000180398.13	MCFD2	multiple coagulation factor deficiency 2, ER cargo receptor complex subunit [Source:HGNC Symbol;Acc:HGNC:18451]	chr2	46901870	46941855	-	39985	chr2:46901870-46941855	3347.76	3472.38	3788.81	3915.49	3404.95	3342.73	2840.6	2950.43	3051.15	2830.39	2849.39	3106.08	3215.44	-0.267191	0.0586919	-4.55243	5.30287e-06	0.000431454
424	ENSG00000173597.9	SULT1B1	sulfotransferase family 1B member 1 [Source:HGNC Symbol;Acc:HGNC:17845]	chr4	69721167	69787961	-	66794	chr4:69721167-69787961	26.0116	47.3749	49.6595	99.8035	11.0601	4.62631	2.61563	3.9956	5.9236	2.55054	5.86389	7.36014	20.6686	-1.04941	0.230512	-4.55251	5.30092e-06	0.000431454
427	ENSG00000081479.15	LRP2	LDL receptor related protein 2 [Source:HGNC Symbol;Acc:HGNC:6694]	chr2	169127109	169362534	-	235425	chr2:169127109-169362534	130.921	85.2224	375	1224.78	72.8916	80.4771	26.9312	19.91	12.1496	10.1876	45.7261	4.23061	141.367	-0.965923	0.212254	-4.55079	5.34444e-06	0.000432612
430	ENSG00000215808.4	LINC01139	long intergenic non-protein coding RNA 1139 [Source:HGNC Symbol;Acc:HGNC:27924]	chr1	238476542	238486060	-	9518	chr1:238476542-238486060	2.54181	1.16489	0.292256	0.25519	2.03968	2.203	15.3992	2.16062	4.22273	22.7353	13.9375	19.5307	4.99574	0.964602	0.212034	4.54927	5.38331e-06	0.000432915
428	ENSG00000134202.12	GSTM3	glutathione S-transferase mu 3 [Source:HGNC Symbol;Acc:HGNC:4635]	chr1	109733932	109741038	-	7106	chr1:109733932-109741038	1562.14	1493.53	1416.3	1624.75	1642.67	1608.29	1254.95	1317.7	1235.67	1250.04	1260.17	1389.22	1463.26	-0.273859	0.0601998	-4.54917	5.38576e-06	0.000432915
429	ENSG00000153246.13	PLA2R1	phospholipase A2 receptor 1 [Source:HGNC Symbol;Acc:HGNC:9042]	chr2	159932006	160062615	-	130609	chr2:159932006-160062615	129.071	122.814	200.207	262.54	53.5534	55.9606	15.8211	18.3466	33.5314	42.4424	39.0336	57.71	92.1656	-1.07381	0.236005	-4.54993	5.36626e-06	0.000432915
431	ENSG00000205678.8	TECRL	trans-2,3-enoyl-CoA reductase like [Source:HGNC Symbol;Acc:HGNC:27365]	chr4	64275257	64409468	-	134211	chr4:64275257-64409468	2105.35	1982.63	1602.7	1449.31	2798.99	2751.69	3988.83	3785.43	3097.15	3499.59	3039.3	3059.41	2657.22	0.626547	0.137745	4.54861	5.40023e-06	0.000433071
432	ENSG00000126787.13	DLGAP5	DLG associated protein 5 [Source:HGNC Symbol;Acc:HGNC:16864]	chr14	55148112	55191608	-	43496	chr14:55148112-55191608	568.275	498.531	389.002	328.842	370.251	309.978	268.812	262.167	189.752	215.607	242.763	282.928	312.542	-0.671988	0.148032	-4.53948	5.63938e-06	0.000451202
433	ENSG00000283294.1	AP005212.4	novel transcript	chr18	14225224	14342505	+	117281	chr18:14225224-14342505	3.74824	14.6191	9.33422	6.52798	8.49441	12.4163	1.00347	1.15122	2.27336	2.93622	0	0	6.4881	-1.07558	0.236968	-4.53891	5.65454e-06	0.00045137
434	ENSG00000166451.14	CENPN	centromere protein N [Source:HGNC Symbol;Acc:HGNC:30873]	chr16	81006552	81033114	+	26562	chr16:81006552-81033114	647.845	758.043	609.651	450.691	488.064	583.664	432.125	427.183	348.931	384.073	344.087	441.04	500.807	-0.534821	0.117915	-4.53566	5.74237e-06	0.000457325
435	ENSG00000166206.15	GABRB3	gamma-aminobutyric acid type A receptor subunit beta3 [Source:HGNC Symbol;Acc:HGNC:4083]	chr15	26543546	26939539	-	395993	chr15:26543546-26939539	239.95	128.903	181.898	155.881	393.779	318.55	524.148	508.646	413.781	488.546	368.002	486.511	379.321	0.811832	0.179079	4.53338	5.80463e-06	0.000461221
436	ENSG00000132801.7	ZSWIM3	zinc finger SWIM-type containing 3 [Source:HGNC Symbol;Acc:HGNC:16157]	chr20	45857614	45879122	+	21508	chr20:45857614-45879122	164.966	169.419	169.784	168.959	151.823	150.626	135.385	100.168	114.756	103.696	137.541	119.709	140.395	-0.43718	0.0964823	-4.5312	5.86505e-06	0.000464953
437	ENSG00000060656.20	PTPRU	protein tyrosine phosphatase receptor type U [Source:HGNC Symbol;Acc:HGNC:9683]	chr1	29236516	29326813	+	90297	chr1:29236516-29326813	881.758	654.568	1048.15	1178.58	1080.49	1057.61	672.748	593.659	494.587	625.98	549.459	572.624	748.144	-0.669125	0.147743	-4.52899	5.92654e-06	0.000468753
438	ENSG00000241399.7	CD302	CD302 molecule [Source:HGNC Symbol;Acc:HGNC:30843]	chr2	159768628	159798255	-	29627	chr2:159768628-159798255	66.8281	74.4701	63.2933	52.5388	61.304	69.7319	81.553	93.962	109.387	111.002	118.228	85.9702	92.0562	0.576833	0.12739	4.52807	5.95241e-06	0.000469724
439	ENSG00000071282.12	LMCD1	LIM and cysteine rich domains 1 [Source:HGNC Symbol;Acc:HGNC:6633]	chr3	8501807	8574668	+	72861	chr3:8501807-8574668	531.229	561.333	515.646	469.022	322.402	345.51	204.995	137.337	290.462	222.539	223.16	290.483	425.198	-0.820308	0.181341	-4.52356	6.08067e-06	0.000478752
440	ENSG00000115365.12	LANCL1	LanC like 1 [Source:HGNC Symbol;Acc:HGNC:6508]	chr2	210431249	210477652	-	46403	chr2:210431249-210477652	3697.78	3448.51	3200.23	3354.7	3978.42	3628.91	4913.41	5203.94	4278.74	4268.92	4156.78	4371.87	3985.18	0.342782	0.0757861	4.52303	6.09613e-06	0.000478879
441	ENSG00000064652.11	SNX24	sorting nexin 24 [Source:HGNC Symbol;Acc:HGNC:21533]	chr5	122843439	123029354	+	185915	chr5:122843439-123029354	625.469	604.256	666.749	627.04	808.015	625.583	1062.48	1145.9	875.387	827.149	913.688	789.597	783.781	0.478724	0.105927	4.51936	6.20264e-06	0.00048614
443	ENSG00000221923.9	ZNF880	zinc finger protein 880 [Source:HGNC Symbol;Acc:HGNC:37249]	chr19	52369917	52385795	+	15878	chr19:52369917-52385795	369.466	365.69	337.47	392.27	351.897	314.26	424.651	571.159	587.343	426.46	449.535	425.131	422.775	0.414824	0.0918268	4.51746	6.25863e-06	0.000488315
442	ENSG00000150907.10	FOXO1	forkhead box O1 [Source:HGNC Symbol;Acc:HGNC:3819]	chr13	40555667	40666641	-	110974	chr13:40555667-40666641	1161.34	1234.46	1086.38	1174.26	977.122	1036.32	668.272	635.908	791.997	797.47	765.134	795.286	971.206	-0.542564	0.120091	-4.51793	6.24484e-06	0.000488315
444	ENSG00000123505.19	AMD1	adenosylmethionine decarboxylase 1 [Source:HGNC Symbol;Acc:HGNC:457]	chr6	110874770	110898879	+	24109	chr6:110874770-110898879	2893.03	2772.29	2489.77	2653.85	3317.66	3405	5045.55	5504.32	4292.6	4101.91	4644.23	4687.4	3801.49	0.625156	0.138426	4.51617	6.29669e-06	0.000490177
445	ENSG00000177732.9	SOX12	SRY-box transcription factor 12 [Source:HGNC Symbol;Acc:HGNC:11198]	chr20	325552	330224	+	4672	chr20:325552-330224	2538.48	2514.89	2460.57	2420.94	2789.24	2685.73	3324.97	3222.64	2850.41	3075.2	2965.71	2755.26	2765.38	0.237185	0.0525357	4.51474	6.33959e-06	0.000492408
446	ENSG00000112096.19	SOD2	superoxide dismutase 2 [Source:HGNC Symbol;Acc:HGNC:11180]	chr6	159669069	159762529	-	93460	chr6:159669069-159762529	5188.36	4732.17	4419.09	4221.85	5783.96	5924.11	8193.08	8408.43	6614.84	6919.8	6623.73	6869.49	5938.07	0.497503	0.110272	4.51159	6.43434e-06	0.000498647
449	ENSG00000162430.18	SELENON	selenoprotein N [Source:HGNC Symbol;Acc:HGNC:15999]	chr1	25800193	25818221	+	18028	chr1:25800193-25818221	4401.34	4849.32	4600.98	4677.53	3653.49	4147.82	3100.19	3003.45	3073.07	3185.21	3637.64	3478.41	3981.89	-0.417776	0.0926582	-4.50878	6.52009e-06	0.000501916
448	ENSG00000077942.19	FBLN1	fibulin 1 [Source:HGNC Symbol;Acc:HGNC:3600]	chr22	45502238	45601135	+	98897	chr22:45502238-45601135	1172.1	1376.81	1250.91	1059.18	750.872	988.311	552.376	408.385	537.465	540.389	665.029	692.817	900.272	-0.797076	0.176754	-4.50953	6.49709e-06	0.000501916
447	ENSG00000066468.24	FGFR2	fibroblast growth factor receptor 2 [Source:HGNC Symbol;Acc:HGNC:3689]	chr10	121478332	121598458	-	120126	chr10:121478332-121598458	85.6676	155.061	235.804	461.055	150.703	136.608	66.6752	78.527	88.2138	67.3142	99.214	47.0687	147.77	-0.992485	0.220123	-4.50878	6.52e-06	0.000501916
450	ENSG00000155893.13	PXYLP1	2-phosphoxylose phosphatase 1 [Source:HGNC Symbol;Acc:HGNC:26303]	chr3	141228726	141367753	+	139027	chr3:141228726-141367753	1251.52	1312.57	1404.01	1333.76	1453.95	1525.55	1904.99	1880.75	1743.15	1653.48	2152.48	2088.52	1711.97	0.443177	0.0983258	4.50723	6.56785e-06	0.000502807
452	ENSG00000243244.7	STON1	stonin 1 [Source:HGNC Symbol;Acc:HGNC:17003]	chr2	48529383	48598513	+	69130	chr2:48529383-48598513	778.808	868.848	720.221	876.676	865.502	868.373	671.775	617.941	670.557	627.784	649.935	632.516	738.865	-0.35256	0.0782251	-4.50699	6.57531e-06	0.000502807
451	ENSG00000162522.11	KIAA1522	KIAA1522 [Source:HGNC Symbol;Acc:HGNC:29301]	chr1	32741830	32774970	+	33140	chr1:32741830-32774970	589.352	531.556	699.246	916.353	634.807	675.715	560.638	436.928	382.735	459.28	466.216	488.811	563.386	-0.504336	0.111887	-4.50756	6.55763e-06	0.000502807
453	ENSG00000164741.15	DLC1	DLC1 Rho GTPase activating protein [Source:HGNC Symbol;Acc:HGNC:2897]	chr8	13083361	13604610	-	521249	chr8:13083361-13604610	8206.28	9646.37	8074.9	7939.24	8452.21	9227.95	11596.8	11075.5	10214.1	10127.8	11142.2	10460.7	9611.71	0.318697	0.0707334	4.50561	6.61831e-06	0.000504979
454	ENSG00000172292.15	CERS6	ceramide synthase 6 [Source:HGNC Symbol;Acc:HGNC:23826]	chr2	168456249	168775134	+	318885	chr2:168456249-168775134	3733.26	3965.55	3431.9	3705.98	4018.24	3767.83	5104.85	5316.68	4292.18	4300.74	4685.1	4704.05	4331.42	0.320771	0.0712223	4.5038	6.67495e-06	0.000508179
455	ENSG00000225630.1	MTND2P28	MT-ND2 pseudogene 28 [Source:HGNC Symbol;Acc:HGNC:42129]	chr1	629640	630683	+	1043	chr1:629640-630683	5934.17	5194.14	5614.64	6164.82	13960.7	11887.9	23715	25414.5	14693.9	15699	18830.6	16271.9	12641	0.927242	0.205911	4.50311	6.69661e-06	0.000508707
457	ENSG00000168135.4	KCNJ4	potassium inwardly rectifying channel subfamily J member 4 [Source:HGNC Symbol;Acc:HGNC:6265]	chr22	38426327	38455199	-	28872	chr22:38426327-38455199	296.357	270.095	262.839	291.566	101.918	160.128	512.973	509.063	386.069	369.521	449.063	414.092	320.899	0.78358	0.174118	4.50028	6.78641e-06	0.000513272
456	ENSG00000077274.9	CAPN6	calpain 6 [Source:HGNC Symbol;Acc:HGNC:1483]	chrX	111245099	111270483	-	25384	chrX:111245099-111270483	47.7882	18.9182	185.748	465.917	35.0385	27.4932	16.0553	0	1.13666	3.9149	5.63441	2.11919	51.4294	-0.896757	0.199266	-4.5003	6.78566e-06	0.000513272
458	ENSG00000181744.9	DIPK2A	divergent protein kinase domain 2A [Source:HGNC Symbol;Acc:HGNC:28490]	chr3	143971823	144048719	+	76896	chr3:143971823-144048719	2999.36	2996.63	3034.9	3496.66	2803.96	2852.65	3699.24	3804.24	3296.98	3726.57	3815.76	3811.2	3397.84	0.279573	0.0621874	4.49566	6.93535e-06	0.000523392
459	ENSG00000171723.16	GPHN	gephyrin [Source:HGNC Symbol;Acc:HGNC:15465]	chr14	66507407	67181803	+	674396	chr14:66507407-67181803	685.673	814.894	714.501	702.63	920.09	884.1	1421.24	1541.57	1210.31	1125.12	1199.69	1072.72	963.559	0.618885	0.137783	4.49173	7.0647e-06	0.000531992
460	ENSG00000032444.17	PNPLA6	patatin like phospholipase domain containing 6 [Source:HGNC Symbol;Acc:HGNC:16268]	chr19	7534004	7561764	+	27760	chr19:7534004-7561764	983.3	1174.46	1055.65	1379.38	843.273	900.937	648.535	678.867	661.541	804.084	800.518	750.352	904.85	-0.51146	0.113907	-4.49014	7.11767e-06	0.000534815
461	ENSG00000204634.13	TBC1D8	TBC1 domain family member 8 [Source:HGNC Symbol;Acc:HGNC:17791]	chr2	101007228	101252866	-	245638	chr2:101007228-101252866	2458.18	2245.4	2091.51	2038.93	2712.19	2623.38	3253.54	3183.45	3005.14	2983.36	3114.45	3144.3	2779.18	0.385767	0.0861246	4.47917	7.49339e-06	0.000561825
462	ENSG00000198763.3	MT-ND2	mitochondrially encoded NADH:ubiquinone oxidoreductase core subunit 2 [Source:HGNC Symbol;Acc:HGNC:7456]	chrM	4470	5511	+	1041	chrM:4470-5511	91554.7	82664.9	88573.8	101708	223392	191415	386107	415341	242157	257382	290881	259350	205585	0.929533	0.207693	4.47552	7.62239e-06	0.00057026
463	ENSG00000259520.6	AC051619.4	novel transcript, antisense to SLC28A2	chr15	45235930	45279251	-	43321	chr15:45235930-45279251	8.12169	4.93357	6.23295	5.75972	1.80533	10.1207	23.6104	20.1761	24.2459	20.4758	17.7542	15.0044	13.1674	1.0424	0.233014	4.47355	7.6933e-06	0.000574323
464	ENSG00000115840.14	SLC25A12	solute carrier family 25 member 12 [Source:HGNC Symbol;Acc:HGNC:10982]	chr2	171783405	171999859	-	216454	chr2:171783405-171999859	2286.78	2092.12	2089.7	2055.52	2577.96	2608.38	3101.84	3113.52	2702.79	2815.56	2912.86	2944.05	2546.08	0.349876	0.0782594	4.47072	7.79566e-06	0.00058071
465	ENSG00000023330.15	ALAS1	5'-aminolevulinate synthase 1 [Source:HGNC Symbol;Acc:HGNC:396]	chr3	52198086	52214327	+	16241	chr3:52198086-52214327	1690.78	1663.3	1745.03	1695.99	1789.32	1822.21	2272.18	2208.72	1903.25	2041.67	2017.22	1968.31	1899.57	0.250942	0.0561984	4.46528	7.99639e-06	0.000594381
466	ENSG00000101935.12	AMMECR1	AMMECR nuclear protein 1 [Source:HGNC Symbol;Acc:HGNC:467]	chrX	110194186	110440318	-	246132	chrX:110194186-110440318	483.288	569.335	820.036	1272.3	677	734.071	359.119	345.969	412.296	445.825	522.99	508.111	593.081	-0.708906	0.158791	-4.4644	8.02925e-06	0.000595543
467	ENSG00000138074.15	SLC5A6	solute carrier family 5 member 6 [Source:HGNC Symbol;Acc:HGNC:11041]	chr2	27199587	27212958	-	13371	chr2:27199587-27212958	506.584	549.533	543.119	591.031	574.912	566.008	481.764	436.24	414.267	444.652	418.958	416.776	506.029	-0.340856	0.076406	-4.46111	8.15348e-06	0.000603462
468	ENSG00000182747.5	SLC35D3	solute carrier family 35 member D3 [Source:HGNC Symbol;Acc:HGNC:15621]	chr6	136922301	136925660	+	3359	chr6:136922301-136925660	107.823	120.413	99.7712	96.3449	133.77	167.325	45.1056	47.2137	68.1495	50.8506	81.2066	66.7298	91.0928	-0.824632	0.184882	-4.46031	8.18395e-06	0.000604423
469	ENSG00000167767.14	KRT80	keratin 80 [Source:HGNC Symbol;Acc:HGNC:27056]	chr12	52168996	52192014	-	23018	chr12:52168996-52192014	77.9474	75.5173	80.0444	121.004	17.7975	19.3531	17.8127	11.3499	13.4505	21.5942	16.7587	18.2786	43.6561	-1.05311	0.236146	-4.45958	8.21187e-06	0.000605192
470	ENSG00000185100.11	ADSS1	adenylosuccinate synthase 1 [Source:HGNC Symbol;Acc:HGNC:20093]	chr14	104724229	104747325	+	23096	chr14:104724229-104747325	271.619	220.01	268.401	272.759	356.884	350.727	446.977	521.522	389.228	528.386	357.777	408.043	351.916	0.562911	0.126299	4.45698	8.31208e-06	0.000611274
471	ENSG00000108179.14	PPIF	peptidylprolyl isomerase F [Source:HGNC Symbol;Acc:HGNC:9259]	chr10	79347469	79355334	+	7865	chr10:79347469-79355334	1361.49	1298.01	1198.98	1298.4	1555.9	1555.19	2588.92	2470.46	2017.73	1920.36	1810.3	1788.97	1671.94	0.561458	0.126107	4.45224	8.49798e-06	0.000623618
472	ENSG00000122585.8	NPY	neuropeptide Y [Source:HGNC Symbol;Acc:HGNC:7955]	chr7	24284188	24291862	+	7674	chr7:24284188-24291862	2.83704	6.9035	11.9622	18.1262	4.24373	9.52231	0.988251	1.1572	1.12544	0	0	1.05471	5.78591	-1.03954	0.233513	-4.45173	8.51812e-06	0.000623772
473	ENSG00000198771.11	RCSD1	RCSD domain containing 1 [Source:HGNC Symbol;Acc:HGNC:28310]	chr1	167630093	167708696	+	78603	chr1:167630093-167708696	5527.26	5786.12	5579.17	4916.45	6440.91	6038.89	7509.7	7738.88	7361.31	7561.86	8339	7690.65	6770.83	0.413181	0.0929557	4.44492	8.79231e-06	0.000642489
475	ENSG00000213145.10	CRIP1	cysteine rich protein 1 [Source:HGNC Symbol;Acc:HGNC:2360]	chr14	105486317	105488947	+	2630	chr14:105486317-105488947	22.1361	26.3895	54.0631	60.1247	96.3775	106.198	140.367	153.772	172.679	195.185	162.815	168.256	94.1711	0.991755	0.223216	4.44302	8.87038e-06	0.000646399
474	ENSG00000146223.16	RPL7L1	ribosomal protein L7 like 1 [Source:HGNC Symbol;Acc:HGNC:21370]	chr6	42879616	42889925	+	10309	chr6:42879616-42889925	4822.62	5051.73	4770.45	4808.57	4894.2	4564.1	5521.47	5717.01	5463.86	5115.16	5360.9	5394.23	5037.58	0.170719	0.0384268	4.44271	8.88322e-06	0.000646399
476	ENSG00000171365.17	CLCN5	chloride voltage-gated channel 5 [Source:HGNC Symbol;Acc:HGNC:2023]	chrX	49922596	50099235	+	176639	chrX:49922596-50099235	891.781	933.225	920.222	1050.58	521.664	495.456	316.728	266.636	398.646	378.658	392.118	442.898	621.426	-0.876856	0.197622	-4.43703	9.12079e-06	0.000662292
477	ENSG00000157087.20	ATP2B2	ATPase plasma membrane Ca2+ transporting 2 [Source:HGNC Symbol;Acc:HGNC:815]	chr3	10324023	10708007	-	383984	chr3:10324023-10708007	7.35537	14.0933	8.25207	18.9904	13.7212	17.9988	55.6863	55.956	34.8688	21.4405	22.9489	30.4696	30.3769	0.968736	0.218364	4.43635	9.14987e-06	0.000663011
478	ENSG00000197724.11	PHF2	PHD finger protein 2 [Source:HGNC Symbol;Acc:HGNC:8920]	chr9	93576584	93679587	+	103003	chr9:93576584-93679587	1776.99	1753.83	1777.61	1727.94	1996.47	1892.6	2100.8	2172.42	2058.77	2169.05	2077.12	2062.71	1967.85	0.209132	0.0471763	4.43299	9.29332e-06	0.000671997
479	ENSG00000112742.10	TTK	TTK protein kinase [Source:HGNC Symbol;Acc:HGNC:12401]	chr6	80003887	80042527	+	38640	chr6:80003887-80042527	364.456	355.644	252.475	249.016	219.754	192.075	178.613	165.692	170.166	148.873	163.29	194.637	212.29	-0.614853	0.138891	-4.42687	9.56112e-06	0.000689917
480	ENSG00000178078.12	STAP2	signal transducing adaptor family member 2 [Source:HGNC Symbol;Acc:HGNC:30430]	chr19	4324043	4342786	-	18743	chr19:4324043-4342786	51.5755	68.3138	100.376	77.7755	119.245	87.3121	146.258	123.87	172.305	159.208	126.74	112.777	113.209	0.66528	0.15035	4.42488	9.64981e-06	0.000694867
481	ENSG00000125731.13	SH2D3A	SH2 domain containing 3A [Source:HGNC Symbol;Acc:HGNC:16885]	chr19	6752160	6767463	-	15303	chr19:6752160-6767463	5.9775	5.48323	15.0907	36.46	7.08928	5.85672	0.450617	0.935219	0	1.58743	2.74873	0	6.53206	-0.984071	0.22247	-4.42339	9.71654e-06	0.000696769
482	ENSG00000156113.24	KCNMA1	potassium calcium-activated channel subfamily M alpha 1 [Source:HGNC Symbol;Acc:HGNC:6284]	chr10	76869601	77638369	-	768768	chr10:76869601-77638369	119.696	128.603	254.507	314.014	90.2137	99.7105	23.8512	33.5313	53.1557	61.674	64.2088	87.8968	148.235	-1.00581	0.227365	-4.42375	9.70022e-06	0.000696769
483	ENSG00000173456.5	RNF26	ring finger protein 26 [Source:HGNC Symbol;Acc:HGNC:14646]	chr11	119334527	119337309	+	2782	chr11:119334527-119337309	714.224	757.654	716.456	839.076	773.979	760.227	628.792	656.273	662.406	675.987	645.988	656.809	708.302	-0.21507	0.0486349	-4.42213	9.77339e-06	0.000699394
484	ENSG00000152785.8	BMP3	bone morphogenetic protein 3 [Source:HGNC Symbol;Acc:HGNC:1070]	chr4	81030708	81057627	+	26919	chr4:81030708-81057627	5.61909	11.1764	34.562	169.625	16.9885	15.0968	5.02133	2.30162	1.13724	2.93793	6.75617	4.23931	17.8508	-0.947373	0.214371	-4.41932	9.90139e-06	0.000705779
485	ENSG00000197971.16	MBP	myelin basic protein [Source:HGNC Symbol;Acc:HGNC:6925]	chr18	76978827	77133683	-	154856	chr18:76978827-77133683	44.2682	103.075	78.3335	184.805	44.532	38.5522	8.63747	12.2413	13.9899	40.8179	5.6525	25.2529	51.3696	-1.0507	0.237754	-4.41927	9.90344e-06	0.000705779
486	ENSG00000143845.15	ETNK2	ethanolamine kinase 2 [Source:HGNC Symbol;Acc:HGNC:25575]	chr1	204131062	204152044	-	20982	chr1:204131062-204152044	563.996	494.203	509.659	480.133	490.091	530.414	357.014	369.327	427.021	412.886	409.149	453.371	483.513	-0.330595	0.0748562	-4.4164	1.00358e-05	0.000713738
488	ENSG00000173517.11	PEAK1	pseudopodium enriched atypical kinase 1 [Source:HGNC Symbol;Acc:HGNC:29431]	chr15	77100656	77420144	-	319488	chr15:77100656-77420144	5164.2	5458.01	5535.3	5395.62	6526.27	5803.16	7641.08	7544.18	6718.86	6111.78	6833.46	7654.77	6503.41	0.319436	0.0723725	4.41378	1.01581e-05	0.000719481
487	ENSG00000164574.16	GALNT10	polypeptide N-acetylgalactosaminyltransferase 10 [Source:HGNC Symbol;Acc:HGNC:19873]	chr5	154190730	154420984	+	230254	chr5:154190730-154420984	2484.75	3335.07	2750.16	3192.29	1425.58	1411.26	1173.23	1012.84	1256.67	1160.92	1307.04	1417.97	1954.34	-0.810505	0.183631	-4.41378	1.01582e-05	0.000719481
489	ENSG00000154511.12	DIPK1A	divergent protein kinase domain 1A [Source:HGNC Symbol;Acc:HGNC:32213]	chr1	92832737	92961522	-	128785	chr1:92832737-92961522	486.306	523.304	511.151	559.469	728.12	732.61	441.019	411.967	393.525	397.9	458.177	459.199	524.657	-0.444077	0.100665	-4.41145	1.02681e-05	0.000725781
490	ENSG00000169306.10	IL1RAPL1	interleukin 1 receptor accessory protein like 1 [Source:HGNC Symbol;Acc:HGNC:5996]	chrX	28587446	29956718	+	1369272	chrX:28587446-29956718	132.844	151.648	85.7936	87.7583	154.687	175.59	276.697	294.9	295.364	253.605	215.95	242.436	178.323	0.818689	0.185705	4.40854	1.04068e-05	0.000734083
491	ENSG00000100105.18	PATZ1	POZ/BTB and AT hook containing zinc finger 1 [Source:HGNC Symbol;Acc:HGNC:13071]	chr22	31325804	31346346	-	20542	chr22:31325804-31346346	1245.51	1292.68	1229.3	1218.65	1360.03	1457.47	1477.7	1579.15	1499.81	1500.14	1560.31	1480.84	1395.72	0.219016	0.0497109	4.40579	1.05398e-05	0.000741541
492	ENSG00000157765.13	SLC34A2	solute carrier family 34 member 2 [Source:HGNC Symbol;Acc:HGNC:11020]	chr4	25648011	25678748	+	30737	chr4:25648011-25678748	35.9792	54.8655	158.441	348.369	4.07769	7.66698	4.81849	3.31542	12.0066	2.81963	4.3266	6.10443	47.389	-0.943037	0.21406	-4.40547	1.05554e-05	0.000741541
493	ENSG00000196653.12	ZNF502	zinc finger protein 502 [Source:HGNC Symbol;Acc:HGNC:23718]	chr3	44712643	44723831	+	11188	chr3:44712643-44723831	182.923	154.375	153.519	148.091	176.173	184.66	157.589	120.951	116.863	97.978	97.2949	95.7061	148.539	-0.518986	0.117885	-4.40248	1.07018e-05	0.000750299
494	ENSG00000197043.14	ANXA6	annexin A6 [Source:HGNC Symbol;Acc:HGNC:544]	chr5	151100706	151157785	-	57079	chr5:151100706-151157785	13808.5	13873	13617.9	12839	14276.7	15086.6	16190.2	16468.6	16250.8	16598.9	15833.9	15774.6	15262	0.215631	0.04902	4.39883	1.08836e-05	0.000761501
495	ENSG00000185477.5	GPRIN3	GPRIN family member 3 [Source:HGNC Symbol;Acc:HGNC:27733]	chr4	89236383	89307800	-	71417	chr4:89236383-89307800	7053.49	7916.01	6631.31	6979.35	8255.17	7695.78	11519.2	11302.5	8615.93	9001.02	9820.72	10097.3	9025.96	0.420223	0.0955784	4.39663	1.09945e-05	0.000767704
496	ENSG00000147889.18	CDKN2A	cyclin dependent kinase inhibitor 2A [Source:HGNC Symbol;Acc:HGNC:1787]	chr9	21967752	21995301	-	27549	chr9:21967752-21995301	172.294	205.586	219.62	275.633	16.065	31.5559	17.1773	7.84571	25.5158	34.8821	16.6145	25.7922	84.5557	-1.02236	0.232575	-4.39582	1.10355e-05	0.000769014
497	ENSG00000130707.18	ASS1	argininosuccinate synthase 1 [Source:HGNC Symbol;Acc:HGNC:758]	chr9	130444961	130501274	+	56313	chr9:130444961-130501274	1785.25	1705.05	2320.99	2264.86	1765.86	2067.14	1115.46	976.725	1257.7	1229.13	1695.9	1394.47	1883.07	-0.580746	0.132145	-4.39477	1.10891e-05	0.000771193
498	ENSG00000088992.18	TESC	tescalcin [Source:HGNC Symbol;Acc:HGNC:26065]	chr12	117038923	117099479	-	60556	chr12:117038923-117099479	274.3	261.762	310.165	190.228	460.527	441.771	164.38	149.649	197.146	227.409	147.978	198.371	281.544	-0.718105	0.163481	-4.39258	1.12015e-05	0.000777444
499	ENSG00000146109.5	ABT1	activator of basal transcription 1 [Source:HGNC Symbol;Acc:HGNC:17369]	chr6	26596953	26600739	+	3786	chr6:26596953-26600739	468.61	502.22	515.955	527.231	452.287	533.524	445.334	430.586	392.027	405.049	360.716	414.232	441.063	-0.288499	0.0658202	-4.38313	1.16986e-05	0.00081032
500	ENSG00000109321.11	AREG	amphiregulin [Source:HGNC Symbol;Acc:HGNC:651]	chr4	74445136	74455005	+	9869	chr4:74445136-74455005	41.0448	34.1882	34.1588	35.7463	27.05	27.9899	44.6497	49.2249	75.4148	99.7826	139.292	131.469	67.103	0.965458	0.220352	4.38143	1.17903e-05	0.000815041
501	ENSG00000187824.9	TMEM220	transmembrane protein 220 [Source:HGNC Symbol;Acc:HGNC:33757]	chr17	10699015	10730023	-	31008	chr17:10699015-10730023	60.0382	38.2453	56.6074	37.3939	45.9655	36.8454	61.7415	63.833	95.5894	69.5935	90.0322	83.3651	60.9328	0.672387	0.153546	4.37905	1.19195e-05	0.000822327
502	ENSG00000136732.16	GYPC	glycophorin C (Gerbich blood group) [Source:HGNC Symbol;Acc:HGNC:4704]	chr2	126656133	126696667	+	40534	chr2:126656133-126696667	182.892	166.452	250.418	309.719	263.014	374.833	365.71	413.833	584.15	587.536	436.572	486.611	342.454	0.755131	0.172572	4.37575	1.21017e-05	0.000832371
503	ENSG00000189292.16	ALKAL2	ALK and LTK ligand 2 [Source:HGNC Symbol;Acc:HGNC:27683]	chr2	279558	288851	-	9293	chr2:279558-288851	17.0403	33.0207	60.8686	87.0151	15.7851	11.7704	9.90996	4.40954	4.33438	12.7288	10.7396	4.85615	23.7997	-1.04023	0.237737	-4.37554	1.21133e-05	0.000832371
504	ENSG00000065000.19	AP3D1	adaptor related protein complex 3 subunit delta 1 [Source:HGNC Symbol;Acc:HGNC:568]	chr19	2100988	2164468	-	63480	chr19:2100988-2164468	4644.07	5509.97	5015.86	5359.52	5512.86	5432.97	4613.83	4487.02	4526.68	4060.57	4468.38	4566.38	4945.58	-0.23316	0.0533136	-4.37337	1.22344e-05	0.000839026
505	ENSG00000143228.13	NUF2	NUF2 component of NDC80 kinetochore complex [Source:HGNC Symbol;Acc:HGNC:14621]	chr1	163266576	163355764	+	89188	chr1:163266576-163355764	205.993	199.8	117.666	128.672	131.06	109.092	97.2567	88.1048	49.4476	79.2913	87.5527	88.0474	106.722	-0.739231	0.169057	-4.37266	1.22742e-05	0.00084009
506	ENSG00000057704.13	TMCC3	transmembrane and coiled-coil domain family 3 [Source:HGNC Symbol;Acc:HGNC:29199]	chr12	94567122	94650557	-	83435	chr12:94567122-94650557	105.944	104.981	114.641	142.411	118.052	73.976	76.2293	38.3489	49.8619	48.838	57.2733	59.6136	85.4209	-0.820207	0.187721	-4.36929	1.2465e-05	0.000851465
507	ENSG00000167971.16	CASKIN1	CASK interacting protein 1 [Source:HGNC Symbol;Acc:HGNC:20879]	chr16	2177180	2196605	-	19425	chr16:2177180-2196605	378.551	377.658	392.059	341.263	398.449	378.386	737.393	649.411	504.177	495.259	482.099	419.245	467.245	0.502365	0.115087	4.36507	1.27084e-05	0.000866377
508	ENSG00000165434.8	PGM2L1	phosphoglucomutase 2 like 1 [Source:HGNC Symbol;Acc:HGNC:20898]	chr11	74330316	74398433	-	68117	chr11:74330316-74398433	1103.47	1286.3	1085.34	1219.98	740.962	711.636	574.436	609.833	528.043	600.125	619.032	639.871	818.854	-0.685682	0.157211	-4.36153	1.29156e-05	0.000878766
509	ENSG00000147251.16	DOCK11	dedicator of cytokinesis 11 [Source:HGNC Symbol;Acc:HGNC:23483]	chrX	118495815	118686163	+	190348	chrX:118495815-118686163	322.221	349.222	737.654	2063.28	337.092	331.41	220.68	116.081	217.487	221.531	228.185	215.535	543.23	-1.01385	0.232721	-4.35651	1.32153e-05	0.000897396
510	ENSG00000186094.18	AGBL4	ATP/GTP binding protein like 4 [Source:HGNC Symbol;Acc:HGNC:25892]	chr1	48532854	50023954	-	1491100	chr1:48532854-50023954	26.4457	35.5326	38.5525	21.3844	25.6793	26.1909	14.1518	12.3985	13.4411	10.8462	15.5507	13.8797	17.1234	-0.881578	0.202445	-4.35466	1.33271e-05	0.00090321
511	ENSG00000137145.21	DENND4C	DENN domain containing 4C [Source:HGNC Symbol;Acc:HGNC:26079]	chr9	19230435	19374281	+	143846	chr9:19230435-19374281	1198.04	1137.36	1207.47	1235.21	1330.24	1206.72	1545.05	1378.04	1400.31	1633.18	1348.17	1588.55	1355.16	0.277585	0.0637794	4.35227	1.34732e-05	0.000911327
512	ENSG00000126267.11	COX6B1	cytochrome c oxidase subunit 6B1 [Source:HGNC Symbol;Acc:HGNC:2280]	chr19	35648323	35658782	+	10459	chr19:35648323-35658782	3687.88	3752.03	3370.56	3444.01	3757.06	3881.16	4932.77	5115.27	4329.64	4529.58	4266.37	4209.75	4019.9	0.315235	0.0724454	4.35134	1.35307e-05	0.000911648
513	ENSG00000153395.10	LPCAT1	lysophosphatidylcholine acyltransferase 1 [Source:HGNC Symbol;Acc:HGNC:25718]	chr5	1456480	1523962	-	67482	chr5:1456480-1523962	777.625	757.848	747.629	712.975	767.504	760.083	681.243	619.562	587.664	571.406	667.974	630.853	711.621	-0.262881	0.0604109	-4.35155	1.3518e-05	0.000911648
514	ENSG00000156466.11	GDF6	growth differentiation factor 6 [Source:HGNC Symbol;Acc:HGNC:4221]	chr8	96142333	96160806	-	18473	chr8:96142333-96160806	3176.2	3647.55	2817.18	2724.24	1377.07	1730.51	465.633	354.538	971.869	849.564	1114.35	1174.02	1916.56	-1.00169	0.230236	-4.35073	1.35684e-05	0.000912408
515	ENSG00000124140.15	SLC12A5	solute carrier family 12 member 5 [Source:HGNC Symbol;Acc:HGNC:13818]	chr20	46021690	46060150	+	38460	chr20:46021690-46060150	80.2051	91.3846	87.2997	70.2287	78.4241	76.9579	56.4591	44.3532	46.1639	49.2354	44.6925	65.7413	68.7259	-0.594032	0.136646	-4.34722	1.37873e-05	0.000925331
516	ENSG00000133104.14	SPART	spartin [Source:HGNC Symbol;Acc:HGNC:18514]	chr13	36301638	36370180	-	68542	chr13:36301638-36370180	1355.84	1452.21	1328.32	1484.22	1493.81	1483.46	1642.72	1675.89	1914.85	1734.81	1568.7	1591.05	1589.64	0.232327	0.053466	4.34532	1.39074e-05	0.000931582
517	ENSG00000082212.13	ME2	malic enzyme 2 [Source:HGNC Symbol;Acc:HGNC:6984]	chr18	50879080	50954257	+	75177	chr18:50879080-50954257	1772.19	1802.02	1725.15	1777.15	1910.02	1695.2	2112.41	1958.56	1954.18	1960.97	2148.41	1975.35	1933.8	0.180342	0.0415132	4.3442	1.39784e-05	0.000934528
518	ENSG00000157600.12	TMEM164	transmembrane protein 164 [Source:HGNC Symbol;Acc:HGNC:26217]	chrX	110002631	110182734	+	180103	chrX:110002631-110182734	4165.71	4405	4081.86	3345.44	3618.43	3606.92	6529.04	6597.61	5147.88	5156.55	4962.43	5400.39	4535.65	0.506533	0.116646	4.34247	1.40888e-05	0.00094009
519	ENSG00000078114.19	NEBL	nebulette [Source:HGNC Symbol;Acc:HGNC:16932]	chr10	20779973	21293011	-	513038	chr10:20779973-21293011	30355.6	30531.7	27864.7	27787.2	34415.6	30244.7	39145	39628.9	38146.8	37454.2	35371.5	36581.5	34097.5	0.313293	0.0721641	4.3414	1.41581e-05	0.000942888
520	ENSG00000198888.2	MT-ND1	mitochondrially encoded NADH:ubiquinone oxidoreductase core subunit 1 [Source:HGNC Symbol;Acc:HGNC:7455]	chrM	3307	4262	+	955	chrM:3307-4262	58659.9	53864.7	56392.8	63264.4	134128	116023	214497	227353	134873	142880	165062	155338	120610	0.860756	0.198362	4.33931	1.4293e-05	0.000950046
521	ENSG00000188997.8	KCTD21	potassium channel tetramerization domain containing 21 [Source:HGNC Symbol;Acc:HGNC:27452]	chr11	78171249	78188626	-	17377	chr11:78171249-78188626	458.97	463.663	507.728	535.096	479.413	546.931	340.129	368.046	371.116	407.515	420.171	405.538	458.526	-0.360275	0.0830503	-4.33804	1.4376e-05	0.000953731
522	ENSG00000079841.19	RIMS1	regulating synaptic membrane exocytosis 1 [Source:HGNC Symbol;Acc:HGNC:17282]	chr6	71886550	72403145	+	516595	chr6:71886550-72403145	35.538	48.024	28.108	29.7511	12.414	15.6319	8.48188	5.51499	11.1719	4.97562	12.2018	4.54913	18.5097	-1.02258	0.235921	-4.33442	1.46144e-05	0.000967689
523	ENSG00000137266.15	SLC22A23	solute carrier family 22 member 23 [Source:HGNC Symbol;Acc:HGNC:21106]	chr6	3268962	3457050	-	188088	chr6:3268962-3457050	1362.82	1716.33	1307.78	1476.97	730.962	931.421	521.381	398.191	500.49	562.449	625.968	689.101	968.477	-0.889091	0.205358	-4.32948	1.49463e-05	0.000987769
524	ENSG00000218336.9	TENM3	teneurin transmembrane protein 3 [Source:HGNC Symbol;Acc:HGNC:29944]	chr4	182143987	182803024	+	659037	chr4:182143987-182803024	2024.37	2262.49	2457.78	2724.48	2395.49	2267.78	1405.07	1331.58	1594.23	1415.4	1729	2017.5	2049.9	-0.532727	0.12312	-4.32689	1.51227e-05	0.000997522
525	ENSG00000169499.15	PLEKHA2	pleckstrin homology domain containing A2 [Source:HGNC Symbol;Acc:HGNC:14336]	chr8	38901235	38973912	+	72677	chr8:38901235-38973912	2164.01	1969.22	1872.37	1856.71	2117.72	2170.46	2970.48	2864.93	2842.21	2719.19	2717.99	2810.39	2311.07	0.453828	0.104915	4.32566	1.52073e-05	0.00100119
526	ENSG00000172366.20	MCRIP2	MAPK regulated corepressor interacting protein 2 [Source:HGNC Symbol;Acc:HGNC:14142]	chr16	636817	648474	+	11657	chr16:636817-648474	720.596	754.795	600.586	644.631	587.95	639.315	805.077	868.249	808.193	790.256	828.102	805.339	703.523	0.304898	0.0704928	4.32523	1.52374e-05	0.00100126
527	ENSG00000166592.12	RRAD	RRAD, Ras related glycolysis inhibitor and calcium channel regulator [Source:HGNC Symbol;Acc:HGNC:10446]	chr16	66921679	66925536	-	3857	chr16:66921679-66925536	3580.47	3376.88	3036.16	2660.33	3116.08	3052.86	4062.83	4118.38	4103.86	4067.12	3995.44	4302.83	3770.04	0.375725	0.0869233	4.32249	1.5428e-05	0.00101187
528	ENSG00000131368.8	MRPS25	mitochondrial ribosomal protein S25 [Source:HGNC Symbol;Acc:HGNC:14511]	chr3	15042460	15065317	-	22857	chr3:15042460-15065317	1060.84	951.081	1086.82	1024.29	1240.45	1208.6	1611.63	1600.89	1492.97	1329.19	1301.93	1325.41	1241.33	0.384473	0.0890359	4.31818	1.57321e-05	0.00102986
529	ENSG00000185909.15	KLHDC8B	kelch domain containing 8B [Source:HGNC Symbol;Acc:HGNC:28557]	chr3	49171598	49176486	+	4888	chr3:49171598-49176486	6433.55	6032.42	7388.63	6616.94	6662.38	8098.15	4814.38	5106.89	5421.33	5525.1	5456.28	5556.81	5877.8	-0.35935	0.083242	-4.31693	1.58214e-05	0.00103374
530	ENSG00000275023.5	MLLT6	MLLT6, PHD finger containing [Source:HGNC Symbol;Acc:HGNC:7138]	chr17	38705273	38729795	+	24522	chr17:38705273-38729795	3128.29	3036.33	3001.33	2906.76	3377.7	3139.72	4184.15	4170.18	3706.79	3769.54	3632.64	3648.21	3371.18	0.307119	0.0711697	4.31531	1.59379e-05	0.00103939
531	ENSG00000114200.10	BCHE	butyrylcholinesterase [Source:HGNC Symbol;Acc:HGNC:983]	chr3	165772904	165837462	-	64558	chr3:165772904-165837462	117.698	159.412	364.717	655.187	176.735	246.77	114.988	115.034	101.57	87.7819	110.821	90.2036	174.378	-0.974421	0.225843	-4.3146	1.59892e-05	0.00104077
532	ENSG00000196549.13	MME	membrane metalloendopeptidase [Source:HGNC Symbol;Acc:HGNC:7154]	chr3	155024124	155183704	+	159580	chr3:155024124-155183704	76.5453	64.9584	179.447	401.247	125.683	77.5652	63.0173	54.047	38.7878	41.8048	60.1716	53.1748	102.359	-0.986449	0.229143	-4.30495	1.67021e-05	0.00108513
533	ENSG00000006611.17	USH1C	USH1 protein network component harmonin [Source:HGNC Symbol;Acc:HGNC:12597]	chr11	17493895	17544416	-	50521	chr11:17493895-17544416	1798.29	1395.54	1039.34	616.113	863.988	799.452	4486.6	4595.34	4771.33	5088.18	2414.13	2787.04	2367.1	1.01944	0.236906	4.30315	1.68383e-05	0.0010916
535	ENSG00000143768.13	LEFTY2	left-right determination factor 2 [Source:HGNC Symbol;Acc:HGNC:3122]	chr1	225936598	225941383	-	4785	chr1:225936598-225941383	9653.77	11719.5	8140.8	7211.08	5125.04	5749.52	2763.3	2516.8	2748.9	2336.31	5392.19	4547.71	5844.11	-0.900996	0.209405	-4.30265	1.6877e-05	0.0010916
534	ENSG00000075461.6	CACNG4	calcium voltage-gated channel auxiliary subunit gamma 4 [Source:HGNC Symbol;Acc:HGNC:1408]	chr17	66964707	67033398	+	68691	chr17:66964707-67033398	15.9285	24.9365	44.8031	115.045	15.926	12.4164	4.0138	2.30225	3.40991	7.82967	7.88767	2.11912	24.44	-1.00258	0.233029	-4.30239	1.68964e-05	0.0010916
536	ENSG00000121236.21	TRIM6	tripartite motif containing 6 [Source:HGNC Symbol;Acc:HGNC:16277]	chr11	5596109	5612958	+	16849	chr11:5596109-5612958	72.1168	37.7761	46.3651	67.2998	81.2935	41.8854	29.935	26.6496	26.3752	27.5764	27.6339	27.2232	47.128	-0.822193	0.191131	-4.30172	1.69479e-05	0.00109289
537	ENSG00000108474.17	PIGL	phosphatidylinositol glycan anchor biosynthesis class L [Source:HGNC Symbol;Acc:HGNC:8966]	chr17	16217191	16351797	+	134606	chr17:16217191-16351797	91.4696	80.8023	110.965	89.4532	111.325	91.1718	59.2478	71.627	63.6598	66.053	56.5947	58.6559	84.7937	-0.558437	0.12988	-4.29962	1.71087e-05	0.00109916
538	ENSG00000276850.5	AC245041.2	novel transcript	chr10	47908064	47991877	-	83813	chr10:47908064-47991877	13.4386	18.0087	41.4374	121.974	10.5558	17.2705	2.46415	3.23189	5.64007	2.29256	7.17668	2.50364	19.2018	-0.974845	0.22672	-4.29977	1.70976e-05	0.00109916
539	ENSG00000114423.23	CBLB	Cbl proto-oncogene B [Source:HGNC Symbol;Acc:HGNC:1542]	chr3	105655461	105869552	-	214091	chr3:105655461-105869552	663.058	684.449	576.404	565.205	883.76	649.508	867.712	896.938	843.765	887.072	811.922	967.985	774.423	0.380751	0.088609	4.29698	1.7314e-05	0.00111028
540	ENSG00000119771.15	KLHL29	kelch like family member 29 [Source:HGNC Symbol;Acc:HGNC:29404]	chr2	23385179	23708611	+	323432	chr2:23385179-23708611	111.485	124.98	164.786	270.291	87.9889	93.8191	43.9851	33.1062	66.8498	59.831	37.619	58.6339	105.466	-0.969099	0.225633	-4.29502	1.74676e-05	0.00111806
541	ENSG00000171867.18	PRNP	prion protein [Source:HGNC Symbol;Acc:HGNC:9449]	chr20	4686350	4701590	+	15240	chr20:4686350-4701590	5522.66	4960.09	5452.28	5052.17	6520.51	6486.94	7379.46	7618.06	6595.64	7069.13	7455.81	7502.89	6590.52	0.349014	0.0812691	4.29455	1.75048e-05	0.00111836
542	ENSG00000107020.10	PLGRKT	plasminogen receptor with a C-terminal lysine [Source:HGNC Symbol;Acc:HGNC:23633]	chr9	5357971	5437925	-	79954	chr9:5357971-5437925	447.613	451.329	364.636	344.362	465.348	428.623	567.439	555.146	502.027	519.734	499.753	549.735	460.257	0.343939	0.0801212	4.29273	1.76489e-05	0.00112549
543	ENSG00000138443.17	ABI2	abl interactor 2 [Source:HGNC Symbol;Acc:HGNC:24011]	chr2	203328280	203447728	+	119448	chr2:203328280-203447728	4988.3	4767.63	4720.76	4888.11	5911.15	5408.48	7443.58	7683.2	6488.57	6596.75	6005.75	6077.23	5770.15	0.379119	0.0883946	4.28893	1.79533e-05	0.0011428
544	ENSG00000145730.21	PAM	peptidylglycine alpha-amidating monooxygenase [Source:HGNC Symbol;Acc:HGNC:8596]	chr5	102753981	103029730	+	275749	chr5:102753981-103029730	14037.3	16017	14204.2	12893.5	17113.3	19298.2	25247.8	27476.5	20058.8	21288	21885.7	22465.3	20234.3	0.524654	0.122376	4.28724	1.8091e-05	0.00114944
546	ENSG00000266028.8	SRGAP2	SLIT-ROBO Rho GTPase activating protein 2 [Source:HGNC Symbol;Acc:HGNC:19751]	chr1	206203346	206464436	+	261090	chr1:206203346-206464436	954.424	1079.54	934.732	1046.02	629.177	751.859	450.938	278.166	554.433	528.744	540.739	469.262	706.763	-0.771648	0.180122	-4.28404	1.83532e-05	0.00116332
545	ENSG00000003137.9	CYP26B1	cytochrome P450 family 26 subfamily B member 1 [Source:HGNC Symbol;Acc:HGNC:20581]	chr2	72129238	72147862	-	18624	chr2:72129238-72147862	338.932	395.219	319.884	464.924	45.5417	100.166	56.0716	40.0872	74.0802	76.1684	90.48	64.1163	157.795	-1.01865	0.237793	-4.28375	1.83767e-05	0.00116332
547	ENSG00000135218.19	CD36	CD36 molecule [Source:HGNC Symbol;Acc:HGNC:1663]	chr7	80369575	80679277	+	309702	chr7:80369575-80679277	435.07	277.647	165.912	210.931	416.938	321.166	1016.42	1197.35	500.441	550.874	656.612	629.327	475.429	0.931093	0.217428	4.2823	1.84973e-05	0.00116882
548	ENSG00000119912.18	IDE	insulin degrading enzyme [Source:HGNC Symbol;Acc:HGNC:5381]	chr10	92451684	92574096	-	122412	chr10:92451684-92574096	1503.22	1406.63	1359.99	1449.08	1654.72	1473.15	1728.48	1801.24	1664.68	1662.32	1716.85	1842.87	1642.15	0.233363	0.0545415	4.27864	1.88041e-05	0.00118603
549	ENSG00000145386.11	CCNA2	cyclin A2 [Source:HGNC Symbol;Acc:HGNC:1578]	chr4	121816444	121823883	-	7439	chr4:121816444-121823883	572.703	558.14	428.181	392.611	502.183	411.988	358.008	305.113	230.644	312.061	267.196	349.588	371.461	-0.591251	0.13843	-4.27111	1.94501e-05	0.00122454
550	ENSG00000123191.16	ATP7B	ATPase copper transporting beta [Source:HGNC Symbol;Acc:HGNC:870]	chr13	51930436	52012125	-	81689	chr13:51930436-52012125	1045.82	1179.39	1116.25	1736.3	933.22	820.694	819.932	679.341	810.716	621.502	665.847	754.016	924.491	-0.59074	0.138356	-4.26972	1.95718e-05	0.00122996
551	ENSG00000105135.16	ILVBL	ilvB acetolactate synthase like [Source:HGNC Symbol;Acc:HGNC:6041]	chr19	15114984	15125786	-	10802	chr19:15114984-15125786	1660.87	1513.1	1616.37	1493.62	2023.18	2015.89	2256.33	2228.7	2130.17	2346.42	2132.61	2159.81	1947.49	0.350267	0.082056	4.26863	1.96681e-05	0.00123377
553	ENSG00000183873.18	SCN5A	sodium voltage-gated channel alpha subunit 5 [Source:HGNC Symbol;Acc:HGNC:10593]	chr3	38548057	38649687	-	101630	chr3:38548057-38649687	6484.4	6987.22	4369.58	4341.86	3064.14	4105.92	8573.3	8447.81	7214.17	7505	8110.72	8679.04	5953.25	0.643631	0.150875	4.26599	1.99019e-05	0.00124392
552	ENSG00000135932.12	CAB39	calcium binding protein 39 [Source:HGNC Symbol;Acc:HGNC:20292]	chr2	230712842	230821075	+	108233	chr2:230712842-230821075	2969.34	2944.33	2725.48	2837.15	2841.67	2693.82	3035.15	3277.38	3236.67	3201.07	3165.64	3288.39	3039.63	0.173411	0.0406461	4.26637	1.98677e-05	0.00124392
554	ENSG00000124608.5	AARS2	alanyl-tRNA synthetase 2, mitochondrial [Source:HGNC Symbol;Acc:HGNC:21022]	chr6	44298731	44313347	-	14616	chr6:44298731-44313347	803.042	849	846.403	937.02	966.173	914.904	1142.96	1183.18	1076.44	1115.97	1028.28	1086.44	962.008	0.311767	0.0731324	4.26305	2.01653e-05	0.00125811
555	ENSG00000110906.13	KCTD10	potassium channel tetramerization domain containing 10 [Source:HGNC Symbol;Acc:HGNC:23236]	chr12	109448655	109477359	-	28704	chr12:109448655-109477359	2503.18	2831.84	2533.01	2553.27	2697.58	2702.3	2012.11	1913.16	2215.18	2131.81	2163.58	2245.2	2468.52	-0.311223	0.0730133	-4.26255	2.02111e-05	0.0012587
556	ENSG00000124574.15	ABCC10	ATP binding cassette subfamily C member 10 [Source:HGNC Symbol;Acc:HGNC:52]	chr6	43427366	43450427	+	23061	chr6:43427366-43450427	397.888	490.372	501.159	536.379	547.621	491.723	339.244	411.629	402.417	377.636	343.212	434.575	413.709	-0.350849	0.0824383	-4.2559	2.08213e-05	0.00129436
557	ENSG00000177990.12	DPY19L2	dpy-19 like 2 [Source:HGNC Symbol;Acc:HGNC:19414]	chr12	63558913	63668939	-	110026	chr12:63558913-63668939	122.237	85.313	119.654	91.1716	120.18	128.777	190.137	246.669	193.232	176.195	135.842	142.436	132.659	0.630064	0.148221	4.25083	2.1298e-05	0.00132163
558	ENSG00000184047.20	DIABLO	diablo IAP-binding mitochondrial protein [Source:HGNC Symbol;Acc:HGNC:21528]	chr12	122207663	122227456	-	19793	chr12:122207663-122227456	1323.54	1245.6	1327.41	1363.8	1252.42	1150.18	1110.64	1077.72	1050.36	1128.23	1107.57	1111.69	1225.05	-0.215626	0.0507393	-4.24968	2.14076e-05	0.00132604
560	ENSG00000289089.1			chr7	35197503	35199215	-	1712	chr7:35197503-35199215	4562.88	3885.24	4346.67	4207.34	5840.92	5271.29	7047.78	7515.89	5432.82	6109.06	7264.41	6672.55	5538.44	0.479741	0.112964	4.24683	2.16813e-05	0.0013382
559	ENSG00000159784.18	FAM131B	family with sequence similarity 131 member B [Source:HGNC Symbol;Acc:HGNC:22202]	chr7	143353400	143362770	-	9370	chr7:143353400-143362770	63.0446	47.3593	59.7243	114.623	21.04	51.5198	16.9916	3.50594	21.5047	16.6295	22.3982	19.7698	41.7624	-0.998985	0.235219	-4.24704	2.16613e-05	0.0013382
561	ENSG00000109062.12	SLC9A3R1	SLC9A3 regulator 1 [Source:HGNC Symbol;Acc:HGNC:11075]	chr17	74748628	74769353	+	20725	chr17:74748628-74769353	138.765	128.104	272.131	435.154	81.6346	105.032	76.0556	30.2695	50.8366	94.5149	72.4921	72.1557	128.133	-0.972851	0.22922	-4.24419	2.19386e-05	0.00135167
562	ENSG00000184983.11	NDUFA6	NADH:ubiquinone oxidoreductase subunit A6 [Source:HGNC Symbol;Acc:HGNC:7690]	chr22	42085526	42090884	-	5358	chr22:42085526-42090884	2856.89	2711.8	2510.74	2492.43	2848.59	3047.65	3525.84	3678.11	3347.96	3392.02	3126.28	3427.52	3018.9	0.308372	0.0726835	4.24266	2.20885e-05	0.00135848
563	ENSG00000136866.14	ZFP37	ZFP37 zinc finger protein [Source:HGNC Symbol;Acc:HGNC:12863]	chr9	113038377	113056759	-	18382	chr9:113038377-113056759	194.541	212.689	191.29	192.729	229.204	213.508	246.782	297.63	237.441	254.16	322.355	291.147	239.464	0.400654	0.0944965	4.23988	2.23643e-05	0.001373
564	ENSG00000162496.9	DHRS3	dehydrogenase/reductase 3 [Source:HGNC Symbol;Acc:HGNC:17693]	chr1	12567910	12618210	-	50300	chr1:12567910-12618210	2401.66	2507.64	3260.93	4360.56	1347.18	1635.79	1638.84	1231.33	1398.32	1341.48	1205.85	1161.72	1854.31	-0.782565	0.184871	-4.23302	2.30572e-05	0.00141303
565	ENSG00000105355.9	PLIN3	perilipin 3 [Source:HGNC Symbol;Acc:HGNC:16893]	chr19	4838341	4867694	-	29353	chr19:4838341-4867694	1921.41	1950.17	1855.21	1694.66	1670.39	1860.99	1612.54	1537.79	1656.11	1652	1516.09	1540.54	1700.2	-0.201013	0.0475106	-4.2309	2.32755e-05	0.00142388
566	ENSG00000267767.3	LINC01801	long intergenic non-protein coding RNA 1801 [Source:HGNC Symbol;Acc:HGNC:52592]	chr19	34788527	34832869	-	44342	chr19:34788527-34832869	24.2242	19.8515	22.315	15.1095	21.7559	11.4154	49.1355	29.0113	25.8971	55.4046	47.4838	35.0837	28.6975	0.843991	0.199566	4.22912	2.34602e-05	0.00143265
567	ENSG00000138448.12	ITGAV	integrin subunit alpha V [Source:HGNC Symbol;Acc:HGNC:6150]	chr2	186590056	186680901	+	90845	chr2:186590056-186680901	10301.3	12522.5	10859.4	11543.2	11758.3	12551.7	6715.94	7638.56	8102.79	7966.7	7695.32	9044.68	9937.68	-0.51967	0.122936	-4.22717	2.36644e-05	0.00144257
569	ENSG00000186767.7	SPIN4	spindlin family member 4 [Source:HGNC Symbol;Acc:HGNC:27040]	chrX	63347228	63351332	-	4104	chrX:63347228-63351332	415.015	393.803	426.665	403.816	434.255	400.15	317.171	329.194	341.048	313.247	381.905	376.174	377.757	-0.260584	0.0616549	-4.22649	2.37363e-05	0.00144318
568	ENSG00000163347.6	CLDN1	claudin 1 [Source:HGNC Symbol;Acc:HGNC:2032]	chr3	190305707	190322446	-	16739	chr3:190305707-190322446	70.2762	67.0718	255.732	483.865	97.679	114.394	32.1078	19.5697	36.3705	33.2741	37.1873	42.3814	123.801	-1.00164	0.237004	-4.22629	2.3758e-05	0.00144318
571	ENSG00000136267.14	DGKB	diacylglycerol kinase beta [Source:HGNC Symbol;Acc:HGNC:2850]	chr7	14145049	14974777	-	829728	chr7:14145049-14974777	55.8275	31.5209	63.9715	53.0653	72.9668	55.5364	115.838	116.671	97.2548	98.4278	95.9783	100.229	99.9505	0.75009	0.177585	4.22384	2.40174e-05	0.00145383
570	ENSG00000116717.13	GADD45A	growth arrest and DNA damage inducible alpha [Source:HGNC Symbol;Acc:HGNC:4095]	chr1	67685201	67688334	+	3133	chr1:67685201-67688334	2853.52	2816.51	2938.6	3420.68	2736.24	2805.02	4373.24	4604.38	4063.78	3960.89	3766.98	3593.08	3568.47	0.446755	0.105766	4.22399	2.4001e-05	0.00145383
572	ENSG00000163412.13	EIF4E3	eukaryotic translation initiation factor 4E family member 3 [Source:HGNC Symbol;Acc:HGNC:31837]	chr3	71675414	71754773	-	79359	chr3:71675414-71754773	903.151	915.116	823.077	689.438	948.506	905.35	1036.33	1133.22	987.366	1067.56	1225.89	1042.31	969.206	0.316889	0.0750348	4.22323	2.40821e-05	0.0014552
573	ENSG00000179222.18	MAGED1	MAGE family member D1 [Source:HGNC Symbol;Acc:HGNC:6813]	chrX	51803007	51902354	+	99347	chrX:51803007-51902354	10900.6	11579.4	11331.3	12209.5	10871.9	11117.1	10435.7	10368	8811.26	9399.6	10146.4	9767.07	10897	-0.204731	0.0485239	-4.21918	2.45193e-05	0.00147903
577	ENSG00000182621.18	PLCB1	phospholipase C beta 1 [Source:HGNC Symbol;Acc:HGNC:15917]	chr20	8077251	8968360	+	891109	chr20:8077251-8968360	264.94	313.436	299.083	325.664	239.059	407.57	384.04	458.943	502.701	375.103	514.664	773.806	457.734	0.622616	0.147624	4.21759	2.46929e-05	0.00148222
574	ENSG00000095637.23	SORBS1	sorbin and SH3 domain containing 1 [Source:HGNC Symbol;Acc:HGNC:14565]	chr10	95311771	95561414	-	249643	chr10:95311771-95561414	1883.31	1520.68	1578.22	1605.54	2384.56	2172.3	2830.26	3101.91	3110.86	2878.32	2678.19	2743.32	2511.72	0.579193	0.137338	4.21729	2.47254e-05	0.00148222
576	ENSG00000167771.6	RCOR2	REST corepressor 2 [Source:HGNC Symbol;Acc:HGNC:27455]	chr11	63911230	63917164	-	5934	chr11:63911230-63917164	438.195	478.909	453.327	456.868	373.1	480.077	667.549	650.375	517.113	554.904	545.29	628.634	483.017	0.393418	0.0932886	4.21722	2.47337e-05	0.00148222
575	ENSG00000102230.14	PCYT1B	phosphate cytidylyltransferase 1, choline, beta [Source:HGNC Symbol;Acc:HGNC:8755]	chrX	24558087	24672677	-	114590	chrX:24558087-24672677	189.152	166.827	251.445	209.043	207.125	195.482	109.1	80.4746	120.262	118.85	136.348	117.059	201.251	-0.707046	0.167661	-4.21713	2.47436e-05	0.00148222
578	ENSG00000138092.11	CENPO	centromere protein O [Source:HGNC Symbol;Acc:HGNC:28152]	chr2	24793136	24822376	+	29240	chr2:24793136-24822376	395.859	421.013	367.408	325.154	339.981	314.601	248.213	297.442	240.008	288.406	268.334	271.535	317.076	-0.405765	0.0962648	-4.21509	2.49683e-05	0.00149308
579	ENSG00000135940.7	COX5B	cytochrome c oxidase subunit 5B [Source:HGNC Symbol;Acc:HGNC:2269]	chr2	97646062	97648383	+	2321	chr2:97646062-97648383	3798.53	3529.9	3229.08	3129.17	3274.2	3638.66	4466.66	4423.37	4133.45	4167.45	3895.12	4110.14	3670.29	0.28465	0.0675749	4.21236	2.52718e-05	0.00150863
581	ENSG00000182255.7	KCNA4	potassium voltage-gated channel subfamily A member 4 [Source:HGNC Symbol;Acc:HGNC:6222]	chr11	30009730	30017030	-	7300	chr11:30009730-30017030	661.83	651.989	485.257	440.366	548.017	337.666	806.501	807.739	841.857	758.897	720.74	777.132	638.669	0.545112	0.129444	4.21119	2.54026e-05	0.00151121
580	ENSG00000025039.15	RRAGD	Ras related GTP binding D [Source:HGNC Symbol;Acc:HGNC:19903]	chr6	89364616	89412273	-	47657	chr6:89364616-89412273	1518.37	1366.21	1312.92	1395.67	1768.97	1678.15	2213.32	2367.73	1962.46	1974.07	1787.26	1913.16	1744.97	0.415343	0.0986193	4.21158	2.53589e-05	0.00151121
582	ENSG00000111110.12	PPM1H	protein phosphatase, Mg2+/Mn2+ dependent 1H [Source:HGNC Symbol;Acc:HGNC:18583]	chr12	62643994	62935150	-	291156	chr12:62643994-62935150	239.448	233.193	302.678	472.274	163.099	187.37	132.793	135.375	119.413	122.826	125.887	155.589	202.262	-0.805578	0.191359	-4.20977	2.55627e-05	0.00151812
583	ENSG00000145428.15	RNF175	ring finger protein 175 [Source:HGNC Symbol;Acc:HGNC:27735]	chr4	153710160	153760024	-	49864	chr4:153710160-153760024	7.53249	9.21081	8.85257	5.76516	20.361	27.0966	52.4455	39.0481	30.8257	41.0894	30.465	18.5209	23.635	0.947143	0.225063	4.20836	2.57234e-05	0.00152505
584	ENSG00000196724.13	ZNF418	zinc finger protein 418 [Source:HGNC Symbol;Acc:HGNC:20647]	chr19	57921882	57935402	-	13520	chr19:57921882-57935402	262.681	198.292	226.488	219.843	299.829	328.721	428.317	393.435	368.011	327.428	374.104	357.706	297.372	0.514828	0.122469	4.20373	2.62547e-05	0.00155143
585	ENSG00000279267.1	AL078621.1	TEC	chr2	113605867	113607908	-	2041	chr2:113605867-113607908	216.646	198.702	197.588	203.366	216.575	172.502	294.546	278.722	220.28	246.339	296.753	287.001	242.925	0.411883	0.0979809	4.2037	2.62582e-05	0.00155143
586	ENSG00000165548.11	TMEM63C	transmembrane protein 63C [Source:HGNC Symbol;Acc:HGNC:23787]	chr14	77116568	77259495	+	142927	chr14:77116568-77259495	38.152	51.3347	34.149	86.3368	32.2296	22.2869	13.1738	8.98668	15.0929	4.91538	6.90946	25.0783	32.0072	-0.992417	0.236214	-4.20134	2.65343e-05	0.00156507
587	ENSG00000131941.8	RHPN2	rhophilin Rho GTPase binding protein 2 [Source:HGNC Symbol;Acc:HGNC:19974]	chr19	32978592	33064888	-	86296	chr19:32978592-33064888	326.917	288.51	346.08	557.555	246.77	287.477	197.823	178.021	267.468	188.522	221.637	207.934	273.855	-0.629031	0.149754	-4.20044	2.66399e-05	0.00156862
588	ENSG00000100711.14	ZFYVE21	zinc finger FYVE-type containing 21 [Source:HGNC Symbol;Acc:HGNC:20760]	chr14	103715730	103733668	+	17938	chr14:103715730-103733668	1445.46	1420.77	1412.96	1289.09	1470.79	1602.82	1636.01	1624.93	1652.87	1723.58	1644.46	1756.75	1558.53	0.214159	0.0510141	4.19803	2.69242e-05	0.00158266
589	ENSG00000136997.21	MYC	MYC proto-oncogene, bHLH transcription factor [Source:HGNC Symbol;Acc:HGNC:7553]	chr8	127735434	127742951	+	7517	chr8:127735434-127742951	232.623	246.418	230.804	244.372	92.3537	89.9468	51.4803	38.8336	93.0666	90.6367	89.7546	65.8714	147.99	-0.932255	0.222112	-4.19723	2.70199e-05	0.00158559
590	ENSG00000179914.5	ITLN1	intelectin 1 [Source:HGNC Symbol;Acc:HGNC:18259]	chr1	160876540	160885180	-	8640	chr1:160876540-160885180	50.7164	139.392	1130.37	2415.68	66.8494	35.2059	94.8638	31.1172	50.9805	48.7512	71.2401	50.7702	257.749	-0.858704	0.204778	-4.19334	2.74874e-05	0.0016103
591	ENSG00000185361.9	TNFAIP8L1	TNF alpha induced protein 8 like 1 [Source:HGNC Symbol;Acc:HGNC:28279]	chr19	4639516	4655568	+	16052	chr19:4639516-4655568	157.44	156.782	151.276	144.173	167.484	175.024	122.238	104.579	95.3308	116.903	126.34	136.468	128.503	-0.417084	0.099552	-4.1896	2.79443e-05	0.00163429
592	ENSG00000114115.10	RBP1	retinol binding protein 1 [Source:HGNC Symbol;Acc:HGNC:9919]	chr3	139517434	139539829	-	22395	chr3:139517434-139539829	659.623	691.274	936.322	922.322	537.026	564.479	426.054	488.653	499.162	486.847	507.462	523.717	632.125	-0.516435	0.123286	-4.18893	2.80267e-05	0.00163634
593	ENSG00000205403.14	CFI	complement factor I [Source:HGNC Symbol;Acc:HGNC:5394]	chr4	109740694	109801999	-	61305	chr4:109740694-109801999	141.652	158.477	628.188	1329.58	78.4553	122.319	59.3964	25.2564	66.5934	107.075	68.6446	55.4034	222.971	-0.970797	0.231823	-4.18767	2.81829e-05	0.00164269
594	ENSG00000120162.10	MOB3B	MOB kinase activator 3B [Source:HGNC Symbol;Acc:HGNC:23825]	chr9	27325209	27529814	-	204605	chr9:27325209-27529814	73.9815	73.9351	114.903	143.522	44.5949	58.6178	37.1604	29.9203	44.3542	28.4015	41.6605	33.9152	62.6626	-0.891385	0.212885	-4.18716	2.82463e-05	0.00164361
595	ENSG00000109906.15	ZBTB16	zinc finger and BTB domain containing 16 [Source:HGNC Symbol;Acc:HGNC:12930]	chr11	114059041	114256765	+	197724	chr11:114059041-114256765	90.9954	80.2333	110.293	191.244	112.34	97.8896	221.142	207.952	272.102	260.817	242.88	253.568	174.172	0.841402	0.20101	4.18587	2.84079e-05	0.00165024
596	ENSG00000196440.12	ARMCX4	armadillo repeat containing X-linked 4 [Source:HGNC Symbol;Acc:HGNC:28615]	chrX	101418287	101533459	+	115172	chrX:101418287-101533459	256.281	245.109	314.103	256.81	345.185	356.927	433.906	442.56	397.193	496.246	386.648	456.386	360.02	0.517829	0.123735	4.18499	2.85178e-05	0.00165384
597	ENSG00000235162.9	C12orf75	chromosome 12 open reading frame 75 [Source:HGNC Symbol;Acc:HGNC:35164]	chr12	105235290	105396097	+	160807	chr12:105235290-105396097	1133.6	1173.73	1058.3	1056.17	1058.59	1317.86	700.069	821.72	609.149	633.904	783.254	779.655	908.611	-0.588817	0.14077	-4.18283	2.87909e-05	0.00166688
599	ENSG00000225972.1	MTND1P23	MT-ND1 pseudogene 23 [Source:HGNC Symbol;Acc:HGNC:42092]	chr1	629062	629433	+	371	chr1:629062-629433	188.864	144.956	128.291	186.879	372.856	290.464	578.81	543.502	364.519	361.347	419.603	380.932	309.588	0.805904	0.192701	4.18216	2.88755e-05	0.00166746
598	ENSG00000156011.18	PSD3	pleckstrin and Sec7 domain containing 3 [Source:HGNC Symbol;Acc:HGNC:19093]	chr8	18527303	19084730	-	557427	chr8:18527303-19084730	3209.06	3491.52	3074.42	3609.15	5049.24	4264.11	6783.74	6327.44	5228.62	5033.67	5342.1	5206.97	4464.61	0.534597	0.127833	4.18199	2.88974e-05	0.00166746
600	ENSG00000165782.11	PIP4P1	phosphatidylinositol-4,5-bisphosphate 4-phosphatase 1 [Source:HGNC Symbol;Acc:HGNC:19299]	chr14	20457681	20461465	-	3784	chr14:20457681-20461465	622.255	694.395	687.967	677.045	577.303	662.951	484.69	476.416	540.119	558.645	621.675	529.463	597.37	-0.284341	0.0680213	-4.18018	2.91273e-05	0.00167792
601	ENSG00000183287.14	CCBE1	collagen and calcium binding EGF domains 1 [Source:HGNC Symbol;Acc:HGNC:29426]	chr18	59430939	59697662	-	266723	chr18:59430939-59697662	113.742	97.6093	210	250.296	50.5569	174.843	30.6304	31.9732	83.9998	45.1797	15.329	55.864	96.1219	-0.985039	0.235761	-4.17813	2.93918e-05	0.00169034
602	ENSG00000166387.14	PPFIBP2	PPFIA binding protein 2 [Source:HGNC Symbol;Acc:HGNC:9250]	chr11	7513298	7657127	+	143829	chr11:7513298-7657127	215.005	343.055	260.304	313.597	174.945	146.04	125.51	77.9324	115.188	106.577	94.186	159.695	193.817	-0.837532	0.200529	-4.17662	2.95879e-05	0.0016988
603	ENSG00000116171.19	SCP2	sterol carrier protein 2 [Source:HGNC Symbol;Acc:HGNC:10606]	chr1	52927276	53051698	+	124422	chr1:52927276-53051698	5283.22	5161.23	3947.41	3805.7	4313.04	4064.56	5798.24	6435.22	5567.44	5525.16	5100.31	5430.71	4819.35	0.338945	0.0812107	4.17366	2.99749e-05	0.00171817
604	ENSG00000162639.16	HENMT1	HEN methyltransferase 1 [Source:HGNC Symbol;Acc:HGNC:26400]	chr1	108648290	108661526	-	13236	chr1:108648290-108661526	115.543	94.4495	109.449	96.8868	101.951	110.549	56.1676	55.761	67.5108	63.1438	100.736	55.5083	79.5947	-0.601692	0.144183	-4.17313	3.00442e-05	0.00171929
605	ENSG00000013810.21	TACC3	transforming acidic coiled-coil containing protein 3 [Source:HGNC Symbol;Acc:HGNC:11524]	chr4	1712858	1745171	+	32313	chr4:1712858-1745171	554.598	643.166	528.339	556.977	528.588	488.698	451.395	424.072	373.379	463.987	396.493	393.591	469.466	-0.383708	0.0920269	-4.16952	3.05243e-05	0.00174387
606	ENSG00000088682.14	COQ9	coenzyme Q9 [Source:HGNC Symbol;Acc:HGNC:25302]	chr16	57447425	57461270	+	13845	chr16:57447425-57461270	1564.62	1578.69	1374.36	1431	1446.71	1379.28	1828.27	1978.82	1693.28	1683.62	1636.24	1689.56	1567.95	0.255735	0.0613413	4.16905	3.05871e-05	0.00174457
607	ENSG00000103811.18	CTSH	cathepsin H [Source:HGNC Symbol;Acc:HGNC:2535]	chr15	78921058	78949574	-	28516	chr15:78921058-78949574	185.126	168.763	291.827	457.44	159.053	187.518	124.454	104.416	136.886	108.02	119.524	98.8552	181.084	-0.826558	0.198318	-4.16785	3.07489e-05	0.00175091
608	ENSG00000276547.2	PCDHGB5	protocadherin gamma subfamily B, 5 [Source:HGNC Symbol;Acc:HGNC:8712]	chr5	141397947	141512975	+	115028	chr5:141397947-141512975	24.1012	21.8767	31.6808	20.7542	33.0984	19.2383	40.6822	52.0618	55.7174	40.5971	47.7649	42.9426	56.9216	0.739425	0.17751	4.16554	3.10614e-05	0.0017658
609	ENSG00000085832.17	EPS15	epidermal growth factor receptor pathway substrate 15 [Source:HGNC Symbol;Acc:HGNC:3419]	chr1	51354263	51519266	-	165003	chr1:51354263-51519266	3273.09	3075.23	2729.96	2993.44	3222.1	3273.74	3980.51	3900.16	3703.33	3338.8	3754.66	3833.79	3462.52	0.272463	0.0654369	4.16375	3.13062e-05	0.00177654
610	ENSG00000197077.14	KIAA1671	KIAA1671 [Source:HGNC Symbol;Acc:HGNC:29345]	chr22	24952716	25197448	+	244732	chr22:24952716-25197448	1895.23	1905.95	1996.77	2105.93	1821.45	2063.18	1609.14	1564.98	1615.23	1606.8	1756.76	1814.23	1773.17	-0.23917	0.0574457	-4.16341	3.13531e-05	0.00177654
611	ENSG00000198382.9	UVRAG	UV radiation resistance associated [Source:HGNC Symbol;Acc:HGNC:12640]	chr11	75815210	76144232	+	329022	chr11:75815210-76144232	970.684	915.144	968.636	966.412	1345.98	1236.07	1585.69	1648.39	1415.62	1541.91	1395.97	1379.32	1286.4	0.458769	0.110269	4.16046	3.17604e-05	0.00179667
612	ENSG00000179284.6	DAND5	DAN domain BMP antagonist family member 5 [Source:HGNC Symbol;Acc:HGNC:26780]	chr19	12965159	12974760	+	9601	chr19:12965159-12974760	28.2783	23.1862	20.4567	19.5734	38.1494	38.818	56.0653	55.1952	55.5174	43.0046	50.787	43.4083	41.2395	0.720434	0.17321	4.1593	3.1923e-05	0.00180292
613	ENSG00000143320.9	CRABP2	cellular retinoic acid binding protein 2 [Source:HGNC Symbol;Acc:HGNC:2339]	chr1	156699606	156705816	-	6210	chr1:156699606-156705816	14355.6	16837.3	16036	16445.8	6031.14	8914.12	3080.62	2603.58	6079.71	5423.13	6769.24	6665.65	9748.01	-0.919227	0.221076	-4.15796	3.21096e-05	0.0018105
614	ENSG00000005059.16	MCUB	mitochondrial calcium uniporter dominant negative subunit beta [Source:HGNC Symbol;Acc:HGNC:26076]	chr4	109560209	109688719	+	128510	chr4:109560209-109688719	109.752	120.029	143.225	121.476	61.4645	27.0559	23.5239	18.9558	36.4975	48.6558	30.9459	31.5468	65.9707	-0.96458	0.232099	-4.1559	3.2401e-05	0.00182395
615	ENSG00000132031.13	MATN3	matrilin 3 [Source:HGNC Symbol;Acc:HGNC:6909]	chr2	19992052	20012668	-	20616	chr2:19992052-20012668	65.4435	73.0318	71.3549	82.7054	146.054	127.028	39.3117	55.0575	46.4194	53.3162	43.1341	47.6405	75.1348	-0.785885	0.189465	-4.14791	3.35525e-05	0.0018857
616	ENSG00000064726.10	BTBD1	BTB domain containing 1 [Source:HGNC Symbol;Acc:HGNC:1120]	chr15	83016423	83067252	-	50829	chr15:83016423-83067252	6258.46	6032.18	5720.86	5748.85	6094.16	6002.76	7495.19	7817.21	7135.87	6971.95	7106.8	6876.78	6463.29	0.270285	0.0651757	4.14701	3.36839e-05	0.00189002
617	ENSG00000135605.13	TEC	tec protein tyrosine kinase [Source:HGNC Symbol;Acc:HGNC:11719]	chr4	48135783	48269838	-	134055	chr4:48135783-48269838	55.7548	69.3878	65.386	59.0607	55.9937	65.7691	140.33	93.663	110.658	90.3598	117.104	94.1293	87.1251	0.683323	0.164871	4.14458	3.40433e-05	0.001904
618	ENSG00000160305.18	DIP2A	disco interacting protein 2 homolog A [Source:HGNC Symbol;Acc:HGNC:17217]	chr21	46458891	46570015	+	111124	chr21:46458891-46570015	948.726	872.256	1059.59	1047.17	1014.86	910.49	1196.3	1232.19	1156.06	1190.81	1080.01	1137.78	1059.21	0.25335	0.0611277	4.1446	3.40412e-05	0.001904
619	ENSG00000060718.22	COL11A1	collagen type XI alpha 1 chain [Source:HGNC Symbol;Acc:HGNC:2186]	chr1	102876467	103108872	-	232405	chr1:102876467-103108872	135.9	129.153	545.947	1341.21	89.9268	78.8935	70.4665	54.846	38.1305	37.4587	65.728	41.3349	241.809	-0.959916	0.23165	-4.14382	3.41565e-05	0.00190725
620	ENSG00000166833.23	NAV2	neuron navigator 2 [Source:HGNC Symbol;Acc:HGNC:15997]	chr11	19350724	20121601	+	770877	chr11:19350724-20121601	2690.86	2935.04	2417.78	3015.11	2604.88	2701.83	2133.36	1957.19	2129.78	2030.23	1993.83	2322.34	2363.88	-0.367395	0.0887597	-4.1392	3.48513e-05	0.0019429
621	ENSG00000167969.13	ECI1	enoyl-CoA delta isomerase 1 [Source:HGNC Symbol;Acc:HGNC:2703]	chr16	2239402	2252300	-	12898	chr16:2239402-2252300	2143.12	1998.46	1913.72	1929.87	1928.93	2053.2	2410.75	2513.54	2384.91	2462.35	2262.59	2340.09	2135.92	0.259705	0.0627698	4.13742	3.51236e-05	0.00195493
622	ENSG00000106992.19	AK1	adenylate kinase 1 [Source:HGNC Symbol;Acc:HGNC:361]	chr9	127866486	127877675	-	11189	chr9:127866486-127877675	1865.66	1715.58	1667.26	1680.57	2035.91	2226.48	2523.79	2502.01	2195.66	2291.03	2508.47	2333.69	2096.48	0.34779	0.0841289	4.13401	3.56484e-05	0.00198095
623	ENSG00000152056.17	AP1S3	adaptor related protein complex 1 subunit sigma 3 [Source:HGNC Symbol;Acc:HGNC:18971]	chr2	223751686	223838027	-	86341	chr2:223751686-223838027	101.369	134.713	151.7	236.803	23.0062	45.3169	25.9911	12.0087	27.1912	37.6298	35.8427	40.7431	81.5041	-0.980404	0.237266	-4.13209	3.5948e-05	0.00199439
624	ENSG00000114107.9	CEP70	centrosomal protein 70 [Source:HGNC Symbol;Acc:HGNC:29972]	chr3	138494344	138594538	-	100194	chr3:138494344-138594538	560.315	450.131	531.87	488.108	478.773	458.695	403.792	417.888	334.949	384.469	397.856	373.552	444.465	-0.347399	0.0841106	-4.13026	3.62347e-05	0.00200708
625	ENSG00000109072.14	VTN	vitronectin [Source:HGNC Symbol;Acc:HGNC:12724]	chr17	28367284	28373091	-	5807	chr17:28367284-28373091	113.041	115.63	125.141	180.617	35.9322	67.7011	46.8292	30.9683	44.0559	33.0621	46.0945	59.0224	79.9297	-0.897994	0.217508	-4.12855	3.65053e-05	0.00201883
627	ENSG00000243701.8	DUBR	DPPA2 upstream binding RNA [Source:HGNC Symbol;Acc:HGNC:48569]	chr3	107220744	107348464	+	127720	chr3:107220744-107348464	676.262	636.024	764.791	776.813	740.553	549.309	988.477	1134.24	932.942	949.925	829.423	805.918	827.455	0.422707	0.102498	4.12406	3.72251e-05	0.00205232
626	ENSG00000170542.6	SERPINB9	serpin family B member 9 [Source:HGNC Symbol;Acc:HGNC:8955]	chr6	2887270	2903309	-	16039	chr6:2887270-2903309	194.858	204.639	279.157	273.287	141.213	138.415	71.2642	69.0612	113.684	114.532	93.5036	123.979	162.08	-0.822266	0.199384	-4.12403	3.72296e-05	0.00205232
629	ENSG00000258743.7	LINC02301	long intergenic non-protein coding RNA 2301 [Source:HGNC Symbol;Acc:HGNC:53220]	chr14	82642605	82746664	+	104059	chr14:82642605-82746664	0	0.916088	0.423994	0	0.48342	1.39532	1.96912	39.5488	9.39817	4.73472	9.25027	37.4451	8.76421	0.886443	0.215094	4.12118	3.76939e-05	0.00207136
628	ENSG00000166851.15	PLK1	polo like kinase 1 [Source:HGNC Symbol;Acc:HGNC:9077]	chr16	23677656	23690367	+	12711	chr16:23677656-23690367	347.944	354.812	300.853	228.016	262.484	279.717	234.054	154.893	106.461	176.975	166.184	191.043	234.827	-0.675712	0.163961	-4.12117	3.76948e-05	0.00207136
630	ENSG00000142149.9	HUNK	hormonally up-regulated Neu-associated kinase [Source:HGNC Symbol;Acc:HGNC:13326]	chr21	31873020	32044633	+	171613	chr21:31873020-32044633	723.705	729.726	649.581	578.745	268.971	272.862	215.105	264.908	225.787	300.675	213.805	394.2	399.312	-0.792364	0.192327	-4.11988	3.79064e-05	0.00207968
631	ENSG00000150995.21	ITPR1	inositol 1,4,5-trisphosphate receptor type 1 [Source:HGNC Symbol;Acc:HGNC:6180]	chr3	4493345	4847506	+	354161	chr3:4493345-4847506	1212.6	1309.46	899.801	854.163	824.629	782.445	464.276	517.402	638.124	568.497	739.799	683.885	808.208	-0.622481	0.151128	-4.11891	3.80665e-05	0.00208515
632	ENSG00000005020.13	SKAP2	src kinase associated phosphoprotein 2 [Source:HGNC Symbol;Acc:HGNC:15687]	chr7	26667068	26995239	-	328171	chr7:26667068-26995239	65.4159	74.6402	123.124	85.4465	59.1058	91.1187	28.4076	45.6155	46.1199	54.4891	41.4597	44.9901	65.0467	-0.752011	0.182659	-4.11701	3.83815e-05	0.00209908
634	ENSG00000212907.2	MT-ND4L	mitochondrially encoded NADH:ubiquinone oxidoreductase core subunit 4L [Source:HGNC Symbol;Acc:HGNC:7460]	chrM	10470	10766	+	296	chrM:10470-10766	20059.2	19543	18938.7	21005.4	41129.1	33175	53202.5	56667.4	37759.9	38752.7	42448.5	42026.3	34624.1	0.695133	0.168998	4.11327	3.90091e-05	0.00212667
633	ENSG00000157456.8	CCNB2	cyclin B2 [Source:HGNC Symbol;Acc:HGNC:1580]	chr15	59105126	59125045	+	19919	chr15:59105126-59125045	303.495	284.093	229.165	196.085	231.548	193.541	186.649	156.356	120.465	157.188	153.501	155.725	187.139	-0.568966	0.138313	-4.11362	3.89506e-05	0.00212667
635	ENSG00000134115.13	CNTN6	contactin 6 [Source:HGNC Symbol;Acc:HGNC:2176]	chr3	1092658	1404217	+	311559	chr3:1092658-1404217	315.565	375.149	191.686	216.046	56.1247	69.577	34.0033	22.8923	31.7872	25.0984	35.6228	71.9996	142.78	-0.971345	0.236466	-4.10775	3.99526e-05	0.00217468
637	ENSG00000133401.16	PDZD2	PDZ domain containing 2 [Source:HGNC Symbol;Acc:HGNC:18486]	chr5	31639131	32110932	+	471801	chr5:31639131-32110932	856.463	701.33	794.945	649.152	709.239	643.505	1588.59	1252.28	900.538	806.94	1056.32	1042.39	943.228	0.555974	0.135387	4.10656	4.01602e-05	0.00217632
636	ENSG00000101247.18	NDUFAF5	NADH:ubiquinone oxidoreductase complex assembly factor 5 [Source:HGNC Symbol;Acc:HGNC:15899]	chr20	13785007	13821580	+	36573	chr20:13785007-13821580	518.918	554.566	407.478	502.623	554.523	433.137	745.858	712.29	626.839	612.796	586.724	646.226	570.701	0.387973	0.0944702	4.10683	4.01131e-05	0.00217632
638	ENSG00000144744.17	UBA3	ubiquitin like modifier activating enzyme 3 [Source:HGNC Symbol;Acc:HGNC:12470]	chr3	69054730	69080408	-	25678	chr3:69054730-69080408	3614.12	3184.46	3316.75	3082.54	3625.55	3254.7	3891.03	3822.96	3917.57	3824.99	3933.34	3852.13	3558.6	0.209239	0.0509532	4.10649	4.01717e-05	0.00217632
642	ENSG00000269994.3	AL513318.2	novel transcript	chr9	87008440	87042419	-	33979	chr9:87008440-87042419	401.092	359.34	384.175	339.126	467.818	485.406	560.298	614.587	606.816	576.802	557.899	530.378	502.785	0.469979	0.114509	4.10431	4.05519e-05	0.00218644
639	ENSG00000011638.11	TMEM159	transmembrane protein 159 [Source:HGNC Symbol;Acc:HGNC:30136]	chr16	21158377	21180616	+	22239	chr16:21158377-21180616	1654.1	1636.01	1406.95	1559.1	1720.72	1559.12	2106.49	1848.75	1833.44	1851.29	2425.92	2006.27	1816.08	0.330286	0.0804641	4.10476	4.04727e-05	0.00218644
641	ENSG00000197448.14	GSTK1	glutathione S-transferase kappa 1 [Source:HGNC Symbol;Acc:HGNC:16906]	chr7	143244093	143270854	+	26761	chr7:143244093-143270854	1265.1	1189.04	1219.75	1232.5	1394.87	1280.62	1602.18	1612.02	1451.1	1459.01	1437.38	1429.16	1357.37	0.242838	0.0591667	4.10429	4.05554e-05	0.00218644
643	ENSG00000280143.1	AP000892.4	novel transcript	chr11	117204967	117210292	+	5325	chr11:117204967-117210292	35.591	33.5305	55.1039	43.2261	27.606	39.0638	11.0451	11.5087	11.3712	15.667	19.1452	19.0759	30.7823	-0.916064	0.223216	-4.10394	4.06179e-05	0.00218644
640	ENSG00000128655.19	PDE11A	phosphodiesterase 11A [Source:HGNC Symbol;Acc:HGNC:8773]	chr2	177623244	178108339	-	485095	chr2:177623244-178108339	17.9883	35.0766	22.0957	41.846	24.8124	76.822	11.8779	5.95179	8.40551	12.3055	10.8131	14.8814	27.8154	-0.960501	0.234062	-4.10361	4.06747e-05	0.00218644
644	ENSG00000223855.3	HRAT92	heart tissue-associated transcript 92 [Source:NCBI gene (formerly Entrezgene);Acc:441307]	chr7	520391	530163	+	9772	chr7:520391-530163	395.412	361.541	310.456	292.437	213.427	260.602	424.714	464.127	469.737	442.721	393.248	408.138	356.134	0.47274	0.115212	4.10324	4.07411e-05	0.00218661
645	ENSG00000205352.11	PRR13	proline rich 13 [Source:HGNC Symbol;Acc:HGNC:24528]	chr12	53441678	53446645	+	4967	chr12:53441678-53446645	1078.28	944.11	1059.86	1088.12	829.617	930.136	745.804	776.058	764.98	855.278	866.732	798.516	926.26	-0.296393	0.072259	-4.10182	4.09917e-05	0.00219665
646	ENSG00000026508.21	CD44	CD44 molecule (Indian blood group) [Source:HGNC Symbol;Acc:HGNC:1681]	chr11	35138882	35232402	+	93520	chr11:35138882-35232402	307.998	273.007	492.057	496.215	443.461	549.155	153.799	171.229	351.176	209.819	269.622	288.613	358.146	-0.700226	0.170859	-4.09827	4.16246e-05	0.00222711
647	ENSG00000162591.16	MEGF6	multiple EGF like domains 6 [Source:HGNC Symbol;Acc:HGNC:3232]	chr1	3487951	3611508	-	123557	chr1:3487951-3611508	1887.91	2059.75	2021.24	2311.16	1539.12	1577.85	1416.3	1260.47	1231.65	1261.54	1622.73	1192.77	1592.87	-0.480693	0.11736	-4.09588	4.20563e-05	0.00224673
648	ENSG00000174403.17	MIR1-1HG-AS1	MIR1-1HG antisense RNA 1 [Source:HGNC Symbol;Acc:HGNC:26393]	chr20	62544165	62551526	-	7361	chr20:62544165-62551526	589.644	536.285	620.538	591.453	647.025	659.796	695.25	818.894	681.041	744.32	850.769	742.904	670.193	0.306754	0.074918	4.09453	4.23032e-05	0.00225643
649	ENSG00000173715.18	C11orf80	chromosome 11 open reading frame 80 [Source:HGNC Symbol;Acc:HGNC:26197]	chr11	66744451	66843516	+	99065	chr11:66744451-66843516	185.419	199.903	200.043	220.993	144.537	193.16	129.849	130.603	155.411	162.213	149.055	137.616	166.588	-0.390805	0.09557	-4.0892	4.32859e-05	0.00230529
650	ENSG00000235160.2	LINC02248	long intergenic non-protein coding RNA 2248 [Source:HGNC Symbol;Acc:HGNC:53147]	chr15	26395037	26455217	+	60180	chr15:26395037-26455217	18.4247	7.46258	12.9866	7.21811	40.5059	25.3054	116.354	115.8	64.2956	74.844	37.3484	50.1711	38.3209	0.968545	0.236941	4.08771	4.3565e-05	0.00231658
651	ENSG00000166136.16	NDUFB8	NADH:ubiquinone oxidoreductase subunit B8 [Source:HGNC Symbol;Acc:HGNC:7703]	chr10	100523740	100530000	-	6260	chr10:100523740-100530000	1954.29	1925.7	1808.68	1725.2	1755.12	1940.31	2129.39	2232.28	2143.76	2159.58	2037.47	2003.77	1987.31	0.191703	0.0469335	4.08457	4.41587e-05	0.00234455
652	ENSG00000136111.14	TBC1D4	TBC1 domain family member 4 [Source:HGNC Symbol;Acc:HGNC:19165]	chr13	75283503	75482169	-	198666	chr13:75283503-75482169	3979.56	3941.67	3928.14	3785.98	4844.11	4456.31	6340.95	6290.21	4984.52	5183.04	5091.98	5339.88	4864.94	0.396337	0.0970798	4.08259	4.45367e-05	0.00236099
653	ENSG00000152990.14	ADGRA3	adhesion G protein-coupled receptor A3 [Source:HGNC Symbol;Acc:HGNC:13839]	chr4	22345071	22516066	-	170995	chr4:22345071-22516066	1422.09	1630.04	1538.37	1739.83	1751.42	1672.15	1991.41	2194.48	1846.46	1834.74	1961.31	1845.34	1825.17	0.254368	0.0623633	4.0788	4.5268e-05	0.00239609
654	ENSG00000288941.1			chr12	83456715	83472519	-	15804	chr12:83456715-83472519	4037.7	3337	4091.39	3878.62	4140.56	3605.3	2817.16	2677.18	3045.55	2770.8	2929.7	2550.72	3055.4	-0.435251	0.106774	-4.07637	4.5745e-05	0.00241763
655	ENSG00000198690.10	FAN1	FANCD2 and FANCI associated nuclease 1 [Source:HGNC Symbol;Acc:HGNC:29170]	chr15	30890559	30943108	+	52549	chr15:30890559-30943108	1013.59	972.405	955.172	1023.84	997.705	1042.92	1121.23	1159.26	1256.62	1086.62	1109.02	1082.71	1065.31	0.179551	0.0440892	4.07245	4.65215e-05	0.00245491
656	ENSG00000286132.1	AC022415.2	novel protein	chr19	12075327	12113325	+	37998	chr19:12075327-12113325	26.2253	35.2501	24.2826	22.8367	64.7678	48.8283	93.3796	41.4317	100.065	108.688	81.0867	125.053	66.2078	0.896001	0.220079	4.07128	4.67563e-05	0.00246354
659	ENSG00000241186.10	TDGF1	teratocarcinoma-derived growth factor 1 [Source:HGNC Symbol;Acc:HGNC:11701]	chr3	46574534	46582457	+	7923	chr3:46574534-46582457	81.2006	90.5349	74.1462	84.8476	118.375	135.83	327.231	318.764	154.737	149.846	179.143	225	165.711	0.867913	0.213239	4.07014	4.6985e-05	0.00247134
658	ENSG00000165175.17	MID1IP1	MID1 interacting protein 1 [Source:HGNC Symbol;Acc:HGNC:20715]	chrX	38801440	38806537	+	5097	chrX:38801440-38806537	960.351	987.571	981.028	1039.74	1349.97	1433.41	820.069	815.501	807.371	775.117	803.37	754.019	896.982	-0.468462	0.115112	-4.06962	4.70902e-05	0.00247134
657	ENSG00000116574.6	RHOU	ras homolog family member U [Source:HGNC Symbol;Acc:HGNC:17794]	chr1	228735479	228746664	+	11185	chr1:228735479-228746664	182.688	184.866	268.867	368.751	100.866	96.7007	42.153	48.3441	78.4378	94.9486	41.6851	80.5315	158.809	-0.946499	0.232585	-4.06948	4.71188e-05	0.00247134
660	ENSG00000131446.17	MGAT1	alpha-1,3-mannosyl-glycoprotein 2-beta-N-acetylglucosaminyltransferase [Source:HGNC Symbol;Acc:HGNC:7044]	chr5	180784780	180815652	-	30872	chr5:180784780-180815652	1970.07	2213.4	2105.29	2149.83	1795.13	1818.3	1667.07	1713.29	1659.19	1748.74	1623.55	1696.91	1839.25	-0.249817	0.0614195	-4.06738	4.75437e-05	0.00248985
661	ENSG00000058799.15	YIPF1	Yip1 domain family member 1 [Source:HGNC Symbol;Acc:HGNC:25231]	chr1	53851719	53889798	-	38079	chr1:53851719-53889798	425.458	422.897	509.033	536.408	446.751	443.725	389.721	365.164	385.664	375.777	384.423	318.771	406.695	-0.318604	0.0783596	-4.06592	4.78438e-05	0.00250177
662	ENSG00000089820.16	ARHGAP4	Rho GTPase activating protein 4 [Source:HGNC Symbol;Acc:HGNC:674]	chrX	153907367	153934999	-	27632	chrX:153907367-153934999	49.5273	52.0113	53.2993	52.5646	78.9621	51.9993	132.026	53.4439	98.3808	90.9175	115.446	98.4038	74.9307	0.685633	0.168765	4.06264	4.85206e-05	0.00252951
663	ENSG00000183935.5	HTR7P1	5-hydroxytryptamine receptor 7 pseudogene 1 [Source:HGNC Symbol;Acc:HGNC:30411]	chr12	13000420	13004830	+	4410	chr12:13000420-13004830	86.4852	71.1119	99.6746	111.398	49.0125	57.1804	41.5116	39.8486	42.6417	41.4258	53.0823	30.5731	65.5161	-0.753674	0.185504	-4.06285	4.84767e-05	0.00252951
664	ENSG00000115993.13	TRAK2	trafficking kinesin protein 2 [Source:HGNC Symbol;Acc:HGNC:13206]	chr2	201377207	201451500	-	74293	chr2:201377207-201451500	3872.42	3907.18	3511.9	3865.6	3950.64	3687.76	4190.14	4281.85	4239.05	4117.87	4548.98	4640.72	4187.3	0.188942	0.0465188	4.06163	4.87315e-05	0.00253668
665	ENSG00000005022.6	SLC25A5	solute carrier family 25 member 5 [Source:HGNC Symbol;Acc:HGNC:10991]	chrX	119468422	119471396	+	2974	chrX:119468422-119471396	5422.45	5475.65	5072.6	5272.67	5427.75	5450.73	6788.48	6837.99	5837.84	5922.16	5805.48	6102.92	5699.25	0.212812	0.0524224	4.05957	4.91634e-05	0.00255531
667	ENSG00000173531.16	MST1	macrophage stimulating 1 [Source:HGNC Symbol;Acc:HGNC:7380]	chr3	49683947	49689501	-	5554	chr3:49683947-49689501	177.727	150.096	205.713	183.829	115.461	142.531	239.623	247.243	278.538	238.791	236.175	231.371	189.729	0.543407	0.133896	4.05843	4.94028e-05	0.0025621
666	ENSG00000110955.9	ATP5F1B	ATP synthase F1 subunit beta [Source:HGNC Symbol;Acc:HGNC:830]	chr12	56638175	56645984	-	7809	chr12:56638175-56645984	24465.6	24541.5	21716.5	22426	24968	25311.5	33973.5	34650.6	27299.6	28425.8	28017.1	29396	26754.7	0.331342	0.0816465	4.05825	4.94422e-05	0.0025621
668	ENSG00000106123.12	EPHB6	EPH receptor B6 [Source:HGNC Symbol;Acc:HGNC:3396]	chr7	142855061	142871094	+	16033	chr7:142855061-142871094	144.229	166.306	248.388	185.66	113.803	113.903	104.944	83.9654	94.5002	98.0471	57.5643	88.6085	133.496	-0.724482	0.178709	-4.05397	5.03565e-05	0.00260557
669	ENSG00000164532.11	TBX20	T-box transcription factor 20 [Source:HGNC Symbol;Acc:HGNC:11598]	chr7	35202430	35254100	-	51670	chr7:35202430-35254100	5461.75	5273.87	5217.88	5237.32	7117.12	6696.11	9075.28	8874.84	7063.53	7520.82	8146.72	8411.18	6716.1	0.458723	0.113178	4.05311	5.05411e-05	0.00260732
670	ENSG00000250479.9	CHCHD10	coiled-coil-helix-coiled-coil-helix domain containing 10 [Source:HGNC Symbol;Acc:HGNC:15559]	chr22	23765834	23767972	-	2138	chr22:23765834-23767972	2133.82	1865.31	1633.3	1876.28	1940.44	2074.75	2674.53	3056.77	2663.06	2741.66	2377.85	2369.97	2259.58	0.437804	0.10801	4.05336	5.04878e-05	0.00260732
671	ENSG00000182326.16	C1S	complement C1s [Source:HGNC Symbol;Acc:HGNC:1247]	chr12	6988259	7071032	+	82773	chr12:6988259-7071032	648.261	691.38	823.924	1029.47	654.545	587.71	532.384	577.159	452.752	411.014	541.608	583.817	717.407	-0.483541	0.119328	-4.05219	5.07412e-05	0.00261374
672	ENSG00000105251.11	SHD	Src homology 2 domain containing transforming protein D [Source:HGNC Symbol;Acc:HGNC:30633]	chr19	4279266	4290722	+	11456	chr19:4279266-4290722	77.5519	78.5644	67.1834	65.9655	77.599	50.8329	182.949	214.824	143.206	143.755	118.758	96.7135	147.465	0.824366	0.203508	4.05078	5.10471e-05	0.00261658
673	ENSG00000115107.20	STEAP3	STEAP3 metalloreductase [Source:HGNC Symbol;Acc:HGNC:24592]	chr2	119223831	119265652	+	41821	chr2:119223831-119265652	95.3929	101.742	98.2895	113.705	85.3088	101.351	156.533	137.637	152.212	128.22	143.332	155.855	129.365	0.506139	0.124954	4.05059	5.10883e-05	0.00261658
675	ENSG00000251664.5	PCDHA12	protocadherin alpha 12 [Source:HGNC Symbol;Acc:HGNC:8666]	chr5	140875302	141012347	+	137045	chr5:140875302-141012347	960.918	1034.35	966.08	970.236	777.792	843.106	621.567	619.945	717.889	661.018	763.085	684.288	1136.14	-0.42518	0.104969	-4.05054	5.10992e-05	0.00261658
674	ENSG00000144476.6	ACKR3	atypical chemokine receptor 3 [Source:HGNC Symbol;Acc:HGNC:23692]	chr2	236567787	236582354	+	14567	chr2:236567787-236582354	375.558	294.504	440.457	354.69	114.18	143.494	105.174	38.1942	110.922	98.998	82.9288	113.956	202.447	-0.947055	0.233773	-4.05117	5.09616e-05	0.00261658
676	ENSG00000152402.11	GUCY1A2	guanylate cyclase 1 soluble subunit alpha 2 [Source:HGNC Symbol;Acc:HGNC:4684]	chr11	106674019	107018476	-	344457	chr11:106674019-107018476	2541.6	2844.17	2402.74	2735.29	2685.59	2681.71	4155.2	4012.2	3142.24	3110.21	3070.54	3029.58	3000.87	0.355618	0.0878545	4.04781	5.16991e-05	0.00264339
677	ENSG00000177098.9	SCN4B	sodium voltage-gated channel beta subunit 4 [Source:HGNC Symbol;Acc:HGNC:10592]	chr11	118133377	118152888	-	19511	chr11:118133377-118152888	116.456	112.992	219.247	161.196	80.5275	84.3438	187.442	222.592	208.135	271.855	270.977	258.527	177.4	0.726377	0.179499	4.04668	5.19486e-05	0.00265222
678	ENSG00000106078.19	COBL	cordon-bleu WH2 repeat protein [Source:HGNC Symbol;Acc:HGNC:22199]	chr7	51016212	51316818	-	300606	chr7:51016212-51316818	1415.9	1269.54	1387.85	1372.69	1929.51	2062.18	4015.98	4219.45	2860.56	3052.74	2978.96	2906.03	2314.89	0.823975	0.203874	4.04158	5.30921e-05	0.0027066
683	ENSG00000256222.3	MTRNR2L3	MT-RNR2 like 3 [Source:HGNC Symbol;Acc:HGNC:37157]	chr20	57358447	57359498	-	1051	chr20:57358447-57359498	1.8802	1.72188	1.85712	2.45632	8.49127	6.15294	11.9746	18.4526	9.06024	9.74599	12.4541	16.9239	6.46522	0.960194	0.237659	4.04021	5.34032e-05	0.00270933
682	ENSG00000174437.18	ATP2A2	ATPase sarcoplasmic/endoplasmic reticulum Ca2+ transporting 2 [Source:HGNC Symbol;Acc:HGNC:812]	chr12	110280756	110351093	+	70337	chr12:110280756-110351093	56465	58275.6	53961.2	60085.9	68618.2	57961.4	100207	100170	69161.8	72391.4	79681.2	75090	71610.6	0.454326	0.112468	4.03962	5.35375e-05	0.00270933
680	ENSG00000154328.16	NEIL2	nei like DNA glycosylase 2 [Source:HGNC Symbol;Acc:HGNC:18956]	chr8	11769639	11787345	+	17706	chr8:11769639-11787345	394.165	399.802	407.845	396.693	349.353	413.794	312.292	312.586	303.619	300.463	300.825	393.375	362.975	-0.292133	0.0722951	-4.04085	5.32587e-05	0.00270933
681	ENSG00000164611.13	PTTG1	PTTG1 regulator of sister chromatid separation, securin [Source:HGNC Symbol;Acc:HGNC:9690]	chr5	160421855	160428739	+	6884	chr5:160421855-160428739	502.045	502.469	375.567	312.869	425.694	329.033	289.592	272.944	209.506	230.726	238.725	316.034	328.63	-0.584331	0.144614	-4.04061	5.33114e-05	0.00270933
679	ENSG00000102452.18	NALCN	sodium leak channel, non-selective [Source:HGNC Symbol;Acc:HGNC:19082]	chr13	101053776	101416508	-	362732	chr13:101053776-101416508	29.5317	60.4588	11.5682	12.6511	13.996	10.4596	6.39288	4.78826	6.6928	3.35149	4.62374	4.3523	14.7021	-0.958719	0.237325	-4.03969	5.35227e-05	0.00270933
684	ENSG00000255583.2	AC084357.3	T-box 20 (TBX20) pseudogene	chr12	63682523	63724935	-	42412	chr12:63682523-63724935	1800.92	1705.34	1676.83	1841.21	2464.66	2058	2933.92	2959.29	2288.52	2391.46	2752.72	2829.59	2226.51	0.455801	0.112844	4.03922	5.36289e-05	0.00270998
685	ENSG00000119335.18	SET	SET nuclear proto-oncogene [Source:HGNC Symbol;Acc:HGNC:10760]	chr9	128683424	128696400	+	12976	chr9:128683424-128696400	9505.42	9496.52	9250.49	9602.79	9499.45	9685.54	9828.36	10180.8	10013	10205.1	10177	10190.9	9973.04	0.0869166	0.0215201	4.03886	5.37117e-05	0.0027102
686	ENSG00000167996.16	FTH1	ferritin heavy chain 1 [Source:HGNC Symbol;Acc:HGNC:3976]	chr11	61959718	61967634	-	7916	chr11:61959718-61967634	22207.2	22822.8	21669	20940.6	20720.7	20985.7	24761.8	24542.5	23686	24361.7	23808.3	23236.4	23591.3	0.157713	0.0390879	4.03483	5.46428e-05	0.00275317
687	ENSG00000166704.13	ZNF606	zinc finger protein 606 [Source:HGNC Symbol;Acc:HGNC:25879]	chr19	57977076	58003349	-	26273	chr19:57977076-58003349	559.426	462.528	555.536	473.628	516.444	554.993	643.584	682.06	605.172	683.176	615.959	575.776	571.597	0.280607	0.069566	4.03367	5.49114e-05	0.00276267
688	ENSG00000140740.11	UQCRC2	ubiquinol-cytochrome c reductase core protein 2 [Source:HGNC Symbol;Acc:HGNC:12586]	chr16	21953288	21983660	+	30372	chr16:21953288-21983660	6885.17	6867.98	6057.55	6475.14	7617.81	6986.8	8942.94	9207.87	8015.75	8029.11	8111.03	8126.34	7512.72	0.295339	0.0732358	4.03271	5.51377e-05	0.00277003
689	ENSG00000182718.18	ANXA2	annexin A2 [Source:HGNC Symbol;Acc:HGNC:537]	chr15	60347134	60402883	-	55749	chr15:60347134-60402883	14696.1	14914.1	14189	15642.7	13699.1	12724.1	12914.5	12414.7	12275.9	11462	13223.8	12107	14245.2	-0.204529	0.0507273	-4.03193	5.53215e-05	0.00277523
690	ENSG00000133985.3	TTC9	tetratricopeptide repeat domain 9 [Source:HGNC Symbol;Acc:HGNC:20267]	chr14	70641916	70675366	+	33450	chr14:70641916-70675366	537.631	577.763	517.387	555.436	420.459	415.457	379.527	319.949	404.798	338.784	390.806	381.512	463.65	-0.426287	0.105755	-4.03089	5.55659e-05	0.00278345
691	ENSG00000181072.12	CHRM2	cholinergic receptor muscarinic 2 [Source:HGNC Symbol;Acc:HGNC:1951]	chr7	136868652	137020255	+	151603	chr7:136868652-137020255	4301.91	4135.49	4237.55	4019.9	6069.59	5377.98	6548.58	6822.41	5560.44	5952.55	6874.75	6744.94	5862.59	0.428435	0.106331	4.02926	5.59531e-05	0.00279879
692	ENSG00000072954.7	TMEM38A	transmembrane protein 38A [Source:HGNC Symbol;Acc:HGNC:28462]	chr19	16661139	16690023	+	28884	chr19:16661139-16690023	309.562	318.091	307.807	296.934	330.524	395.973	498.861	487.174	389.073	407.679	441.867	416.099	365.5	0.410207	0.101927	4.02453	5.70894e-05	0.0028515
693	ENSG00000285294.1	LINC00842	long intergenic non-protein coding RNA 842 [Source:HGNC Symbol;Acc:HGNC:44989]	chr10	46398362	46453306	+	54944	chr10:46398362-46453306	19.6824	29.2392	55.9774	79.9855	19.1107	23.9264	14.0412	10.3619	13.6352	10.7617	19.1641	10.594	26.3824	-0.929323	0.231038	-4.02239	5.76113e-05	0.00287342
694	ENSG00000052344.16	PRSS8	serine protease 8 [Source:HGNC Symbol;Acc:HGNC:9491]	chr16	31131433	31135727	-	4294	chr16:31131433-31135727	22.4489	15.6171	34.9514	41.8291	18.3963	23.0942	10.1932	8.55472	7.14233	8.0637	16.2429	6.99021	18.5218	-0.91344	0.227165	-4.02104	5.79418e-05	0.00288573
695	ENSG00000240694.9	PNMA2	PNMA family member 2 [Source:HGNC Symbol;Acc:HGNC:9159]	chr8	26504701	26514092	-	9391	chr8:26504701-26514092	470.228	561.569	528.658	506.498	313.953	368.489	262.607	208.521	270.498	279.512	307.129	330.658	387.562	-0.635481	0.158053	-4.02068	5.80293e-05	0.00288593
698	ENSG00000245768.7	AC106793.1	novel transcript	chr16	58733910	59199395	+	465485	chr16:58733910-59199395	5.57351	3.40805	6.46287	2.42682	5.25793	3.50551	12.902	12.5487	12.3725	17.737	7.82285	15.0239	8.06209	0.937011	0.233261	4.01701	5.89424e-05	0.00291961
696	ENSG00000062485.19	CS	citrate synthase [Source:HGNC Symbol;Acc:HGNC:2422]	chr12	56271699	56300391	-	28692	chr12:56271699-56300391	5183.72	5485.2	4809.86	5049.84	6348.1	6009.71	8396.2	8161.61	6284.32	7184.1	6671.75	6412.99	6312.56	0.374985	0.0933511	4.01694	5.89598e-05	0.00291961
697	ENSG00000154153.15	RETREG1	reticulophagy regulator 1 [Source:HGNC Symbol;Acc:HGNC:25964]	chr5	16473038	16617101	-	144063	chr5:16473038-16617101	1432.12	1301.51	1112.44	998.834	1142.7	1041.37	1511.65	1489.11	1427.21	1508.26	1400.95	1445.57	1289.55	0.312911	0.0778923	4.01722	5.88887e-05	0.00291961
699	ENSG00000181804.15	SLC9A9	solute carrier family 9 member A9 [Source:HGNC Symbol;Acc:HGNC:20653]	chr3	143265222	143848485	-	583263	chr3:143265222-143848485	122.294	78.925	104.962	122.063	99.8195	145.502	86.1847	57.5873	45.0973	61.1071	87.1598	71.2843	89.316	-0.630505	0.157069	-4.0142	5.96475e-05	0.00294944
700	ENSG00000128203.7	ASPHD2	aspartate beta-hydroxylase domain containing 2 [Source:HGNC Symbol;Acc:HGNC:30437]	chr22	26429260	26445015	+	15755	chr22:26429260-26445015	61.8448	56.7537	61.5969	66.9108	29.7283	31.0346	8.02657	11.5118	19.3212	24.4653	30.4272	25.4285	36.4426	-0.899459	0.224259	-4.01081	6.05118e-05	0.0029879
701	ENSG00000205309.14	NT5M	5',3'-nucleotidase, mitochondrial [Source:HGNC Symbol;Acc:HGNC:15769]	chr17	17303335	17347663	+	44328	chr17:17303335-17347663	134.132	117.995	96.938	87.6492	174.241	160.623	221.52	285.643	178.579	194.826	177.236	225.021	159.566	0.640775	0.159886	4.0077	6.13123e-05	0.00302311
702	ENSG00000088298.13	EDEM2	ER degradation enhancing alpha-mannosidase like protein 2 [Source:HGNC Symbol;Acc:HGNC:15877]	chr20	35115364	35147336	-	31972	chr20:35115364-35147336	587.833	610.972	727.596	742.529	577.615	567.244	486.655	441.328	512.855	530.459	425.75	493.476	562.084	-0.382931	0.0956142	-4.00496	6.20286e-05	0.00304986
703	ENSG00000277443.3	MARCKS	myristoylated alanine rich protein kinase C substrate [Source:HGNC Symbol;Acc:HGNC:6759]	chr6	113857345	113863475	+	6130	chr6:113857345-113863475	2616.44	2573.43	2351.03	2626.72	1919.65	1937.11	1551.85	1439.9	1707.6	2060.7	1185.07	1436.91	1894.7	-0.530783	0.132532	-4.00495	6.20314e-05	0.00304986
704	ENSG00000100503.26	NIN	ninein [Source:HGNC Symbol;Acc:HGNC:14906]	chr14	50719763	50831162	-	111399	chr14:50719763-50831162	1791.94	1841.07	1807.09	1809.18	2567.97	1989.62	2830.59	3104.57	2854.07	3101.45	2300.96	2802.14	2410.84	0.488422	0.121986	4.00391	6.23045e-05	0.00305894
705	ENSG00000173898.15	SPTBN2	spectrin beta, non-erythrocytic 2 [Source:HGNC Symbol;Acc:HGNC:11276]	chr11	66682497	66744670	-	62173	chr11:66682497-66744670	356.862	604.121	570.282	562.778	167.253	353.812	196.095	172.747	255.083	199.771	203.633	209.779	336.505	-0.815015	0.203596	-4.0031	6.25189e-05	0.00306511
706	ENSG00000103196.12	CRISPLD2	cysteine rich secretory protein LCCL domain containing 2 [Source:HGNC Symbol;Acc:HGNC:25248]	chr16	84819985	84920768	+	100783	chr16:84819985-84920768	187.466	184.249	245.767	218.125	270.958	290.164	121.905	96.343	94.75	122.865	180.541	172.742	213.188	-0.688687	0.17216	-4.00027	6.32692e-05	0.0030975
707	ENSG00000182934.12	SRPRA	SRP receptor subunit alpha [Source:HGNC Symbol;Acc:HGNC:11307]	chr11	126262938	126269144	-	6206	chr11:126262938-126269144	2507.29	2828.16	2594.66	2778.55	2521.79	2507.36	2409.39	2334.88	2333.5	2189.04	2327.07	2273.63	2511.01	-0.181456	0.0454174	-3.99529	6.46149e-05	0.00315891
708	ENSG00000117114.21	ADGRL2	adhesion G protein-coupled receptor L2 [Source:HGNC Symbol;Acc:HGNC:18582]	chr1	81306147	81993932	+	687785	chr1:81306147-81993932	2217.03	2305.75	1953.99	2073.2	2660.74	2712.07	3954.14	3964.18	2653.35	3002.91	2879.4	2869.14	2657.68	0.445464	0.111514	3.99469	6.47789e-05	0.00316246
709	ENSG00000075651.17	PLD1	phospholipase D1 [Source:HGNC Symbol;Acc:HGNC:9067]	chr3	171600404	171810950	-	210546	chr3:171600404-171810950	1114.13	1360.9	1055.64	1342.81	1233.01	977.018	2065.09	1590.64	1515.56	1496.3	1988.74	1310.19	1402.73	0.461426	0.11553	3.99401	6.49661e-05	0.00316712
710	ENSG00000137507.11	LRRC32	leucine rich repeat containing 32 [Source:HGNC Symbol;Acc:HGNC:4161]	chr11	76657524	76670747	-	13223	chr11:76657524-76670747	302.609	220.8	452.072	606.96	181.537	249.032	69.9304	36.953	117.573	130.401	109.564	124.074	275.412	-0.941097	0.235677	-3.99317	6.51957e-05	0.00317384
712	ENSG00000142089.17	IFITM3	interferon induced transmembrane protein 3 [Source:HGNC Symbol;Acc:HGNC:5414]	chr11	319676	329475	-	9799	chr11:319676-329475	2605.83	2689.23	3190.93	3434.41	2501.08	2814.71	1126.75	1067.65	2091.82	2114.65	1669.83	1899.47	2504.06	-0.672123	0.168353	-3.99234	6.54236e-05	0.00317659
711	ENSG00000140853.17	NLRC5	NLR family CARD domain containing 5 [Source:HGNC Symbol;Acc:HGNC:29933]	chr16	56989485	57083531	+	94046	chr16:56989485-57083531	39.9907	28.9639	71.0354	93.4478	49.6197	80.8322	19.5559	40.3501	17.9492	31.3446	20.2851	28.0359	45.8389	-0.855325	0.214244	-3.9923	6.54362e-05	0.00317659
713	ENSG00000130560.9	UBAC1	UBA domain containing 1 [Source:HGNC Symbol;Acc:HGNC:30221]	chr9	135932969	135961373	-	28404	chr9:135932969-135961373	921.243	862.941	859.558	908.761	964.753	966.212	1188.27	1212.37	1021.43	1107.01	1131.85	1070.24	1002.23	0.289075	0.072438	3.99065	6.58915e-05	0.00319421
714	ENSG00000125637.16	PSD4	pleckstrin and Sec7 domain containing 4 [Source:HGNC Symbol;Acc:HGNC:19096]	chr2	113157325	113209396	+	52071	chr2:113157325-113209396	64.4386	29.3599	30.6946	93.6341	41.6981	29.2911	11.6448	16.8989	21.1551	21.3485	22.2758	12.2898	34.7001	-0.907184	0.227435	-3.98877	6.64171e-05	0.00321518
715	ENSG00000226530.3	AL158055.1	novel transcript	chrX	51395915	51465661	+	69746	chrX:51395915-51465661	2.25727	14.3513	7.44365	15.1128	2.55974	10.5055	1.48615	0	0.548439	0	0.542766	0	6.73126	-0.907981	0.227722	-3.98723	6.68488e-05	0.00323155
716	ENSG00000140854.13	KATNB1	katanin regulatory subunit B1 [Source:HGNC Symbol;Acc:HGNC:6217]	chr16	57735739	57757244	+	21505	chr16:57735739-57757244	427.508	475.98	416.863	514.461	391.961	349.957	296.629	348.92	341.597	329.044	333.413	375.259	379.223	-0.338799	0.0849918	-3.98625	6.71244e-05	0.00324035
717	ENSG00000174227.16	PIGG	phosphatidylinositol glycan anchor biosynthesis class G [Source:HGNC Symbol;Acc:HGNC:25985]	chr4	499210	540200	+	40990	chr4:499210-540200	750.017	651.168	693.184	747.068	675.056	658.043	550.222	633.555	564.224	597.611	587.205	610.022	636.432	-0.233992	0.0587316	-3.9841	6.77364e-05	0.00326533
718	ENSG00000148700.15	ADD3	adducin 3 [Source:HGNC Symbol;Acc:HGNC:245]	chr10	109996368	110135565	+	139197	chr10:109996368-110135565	5737.64	5550.34	5421.94	5462.36	7115.15	5691.13	7610.44	7522.97	7201.05	6887.35	7536.56	6978.36	6551.52	0.313497	0.0786994	3.98347	6.79149e-05	0.00326937
719	ENSG00000112062.11	MAPK14	mitogen-activated protein kinase 14 [Source:HGNC Symbol;Acc:HGNC:6876]	chr6	36027677	36111236	+	83559	chr6:36027677-36111236	2928.96	3131.95	3093.44	3522.21	3737.41	3604.78	2341.49	2357.58	2925.02	2721.03	2800.65	2940.36	3037.5	-0.30685	0.0770729	-3.9813	6.8539e-05	0.00329483
720	ENSG00000116016.14	EPAS1	endothelial PAS domain protein 1 [Source:HGNC Symbol;Acc:HGNC:3374]	chr2	46293667	46386697	+	93030	chr2:46293667-46386697	1044.6	1171.76	1124.61	1432.66	794.017	939.645	385.382	353.244	528.85	518.675	482.999	574.862	982.307	-0.846872	0.212736	-3.98086	6.86656e-05	0.00329633
721	ENSG00000268119.7	AC010615.2	novel transcript	chr19	21444241	21463908	-	19667	chr19:21444241-21463908	71.1214	69.6251	58.8947	47.6275	62.4025	50.7939	83.516	107.914	93.7297	80.8331	111.868	84.9512	68.7032	0.575034	0.144485	3.97989	6.89463e-05	0.00330522
722	ENSG00000176087.16	SLC35A4	solute carrier family 35 member A4 [Source:HGNC Symbol;Acc:HGNC:20753]	chr5	140564446	140569100	+	4654	chr5:140564446-140569100	1840.74	1987.62	2006.54	2119.73	1897.53	1989.82	1830.93	1755.1	1706.97	1777.35	1802.4	1788.9	1924.7	-0.15103	0.0379552	-3.97916	6.91604e-05	0.00331089
723	ENSG00000129317.15	PUS7L	pseudouridine synthase 7 like [Source:HGNC Symbol;Acc:HGNC:25276]	chr12	43718992	43758793	-	39801	chr12:43718992-43758793	507.322	469.097	295.488	368.51	377.886	320.702	260.17	242.724	252.917	261.345	203.083	357.069	347.995	-0.521286	0.131087	-3.97665	6.98927e-05	0.00334132
724	ENSG00000150401.15	DCUN1D2	defective in cullin neddylation 1 domain containing 2 [Source:HGNC Symbol;Acc:HGNC:20328]	chr13	113455819	113490951	-	35132	chr13:113455819-113490951	917.4	899.517	814.489	884.75	845.356	825.317	1388.08	1282.01	1031.9	1130.88	1033.78	1099.15	971.165	0.40488	0.101975	3.97038	7.17576e-05	0.00342573
725	ENSG00000071054.17	MAP4K4	mitogen-activated protein kinase kinase kinase kinase 4 [Source:HGNC Symbol;Acc:HGNC:6866]	chr2	101696850	101894690	+	197840	chr2:101696850-101894690	10743.9	11310.5	10876	11229.8	11216.5	11382.5	14048	14136.1	12256.3	12427	12451.3	13347.4	12037.2	0.233087	0.0587646	3.96645	7.29519e-05	0.00347448
726	ENSG00000151327.13	FAM177A1	family with sequence similarity 177 member A1 [Source:HGNC Symbol;Acc:HGNC:19829]	chr14	35044907	35113130	+	68223	chr14:35044907-35113130	1333.71	1302.17	1362.89	1458.94	1141.31	1246.5	945.094	1001.61	1163.7	1061.01	1102.28	1132.12	1223.62	-0.28659	0.0722552	-3.96636	7.29798e-05	0.00347448
727	ENSG00000124205.18	EDN3	endothelin 3 [Source:HGNC Symbol;Acc:HGNC:3178]	chr20	59300443	59325992	+	25549	chr20:59300443-59325992	11.2706	4.98498	32.5578	251.549	14.6978	12.8685	4.01611	0	0	0.979545	3.38951	0	20.5475	-0.710977	0.179311	-3.96505	7.33809e-05	0.00348877
728	ENSG00000183283.16	DAZAP2	DAZ associated protein 2 [Source:HGNC Symbol;Acc:HGNC:2684]	chr12	51238724	51271362	+	32638	chr12:51238724-51271362	1945.75	2140.95	2078.92	2127.13	2155.52	2302.65	2437.54	2541.12	2348.1	2489.3	2335.65	2311.94	2248.91	0.180138	0.0454828	3.96056	7.47726e-05	0.00355006
729	ENSG00000288947.1			chr7	35201783	35202362	-	579	chr7:35201783-35202362	1880.53	1780.52	1923.96	1837.5	2625.77	2365.01	3239.67	3341.66	2439.12	2683.63	2965.79	2924.15	2415.47	0.469875	0.118719	3.95786	7.56241e-05	0.00358556
730	ENSG00000147684.10	NDUFB9	NADH:ubiquinone oxidoreductase subunit B9 [Source:HGNC Symbol;Acc:HGNC:7704]	chr8	124539101	124580648	+	41547	chr8:124539101-124580648	2673.98	2633.33	2574.83	2674.06	2963.42	3052.34	3721.91	3833.28	3337.42	3248.96	3347.14	3202.89	3089.98	0.311316	0.0786951	3.95598	7.62216e-05	0.00360699
731	ENSG00000158195.11	WASF2	WASP family member 2 [Source:HGNC Symbol;Acc:HGNC:12733]	chr1	27404230	27490167	-	85937	chr1:27404230-27490167	3625.09	3812.91	3828.36	3962.72	4047.68	4115.15	4460.43	4729.81	4392.78	4403.59	4551.63	4431.36	4221.34	0.202854	0.0512888	3.95513	7.64936e-05	0.00360699
732	ENSG00000170312.17	CDK1	cyclin dependent kinase 1 [Source:HGNC Symbol;Acc:HGNC:1722]	chr10	60778331	60794852	+	16521	chr10:60778331-60794852	719.455	687.937	496.333	407.861	530.133	369.507	386.361	363.857	266.159	320.882	333.193	420.213	427.908	-0.558406	0.141173	-3.95547	7.63839e-05	0.00360699
733	ENSG00000198797.7	BRINP2	BMP/retinoic acid inducible neural specific 2 [Source:HGNC Symbol;Acc:HGNC:13746]	chr1	177170958	177282422	+	111464	chr1:177170958-177282422	4.29092	4.7259	13.6839	11.9569	42.7951	26.8212	3.67777	3.1632	5.20694	1.51698	2.06399	4.9289	8.6377	-0.919035	0.232356	-3.95529	7.64417e-05	0.00360699
734	ENSG00000107566.14	ERLIN1	ER lipid raft associated 1 [Source:HGNC Symbol;Acc:HGNC:16947]	chr10	100150094	100186033	-	35939	chr10:100150094-100186033	468.936	444.184	355.464	458.902	407.036	418.783	286.169	289.436	299.749	314.611	290.853	371.924	373.532	-0.436709	0.110492	-3.95239	7.73755e-05	0.00363381
735	ENSG00000115963.14	RND3	Rho family GTPase 3 [Source:HGNC Symbol;Acc:HGNC:671]	chr2	150468195	150539011	-	70816	chr2:150468195-150539011	2915.79	3124.47	2626.02	2924.26	1747.68	2051.37	1490.6	1584.55	2045.24	1802.27	1881.55	1662.01	2197.91	-0.511562	0.129412	-3.95298	7.71839e-05	0.00363381
736	ENSG00000143375.15	CGN	cingulin [Source:HGNC Symbol;Acc:HGNC:17429]	chr1	151510510	151538692	+	28182	chr1:151510510-151538692	54.2504	43.8243	162.7	455.165	60.5418	62.9726	28.6252	25.8518	69.5653	27.0694	30.163	27.4669	83.7078	-0.938778	0.237522	-3.95238	7.73778e-05	0.00363381
737	ENSG00000206538.9	VGLL3	vestigial like family member 3 [Source:HGNC Symbol;Acc:HGNC:24327]	chr3	86876388	86991149	-	114761	chr3:86876388-86991149	101.994	116.092	213.56	217.998	103.244	89.6148	21.71	68.4573	65.5481	44.1002	50.7666	51.5334	102.73	-0.909762	0.230269	-3.95086	7.78708e-05	0.003652
738	ENSG00000173068.18	BNC2	basonuclin 2 [Source:HGNC Symbol;Acc:HGNC:30988]	chr9	16409503	16870843	-	461340	chr9:16409503-16870843	111.985	73.515	96.9704	183.543	23.9853	61.8513	18.9387	5.07939	23.5719	14.8286	21.4216	50.6572	66.022	-0.938741	0.237762	-3.94823	7.87307e-05	0.00368733
739	ENSG00000111859.17	NEDD9	neural precursor cell expressed, developmentally down-regulated 9 [Source:HGNC Symbol;Acc:HGNC:7733]	chr6	11183298	11382348	-	199050	chr6:11183298-11382348	2210.47	2352.65	2505.98	2352.79	1842.72	1868.9	1220.19	1176.51	1858.1	1675.15	1761.08	1720.57	1866.74	-0.451309	0.114354	-3.94661	7.92657e-05	0.00370736
740	ENSG00000182963.11	GJC1	gap junction protein gamma 1 [Source:HGNC Symbol;Acc:HGNC:4280]	chr17	44798448	44830816	-	32368	chr17:44798448-44830816	3065.41	3435.69	2660.66	2209.63	2526.61	2692.95	3645.08	3497.52	3335.84	3221.87	3768.21	3763.25	3346.8	0.343593	0.0870957	3.94501	7.97982e-05	0.00372722
741	ENSG00000108578.15	BLMH	bleomycin hydrolase [Source:HGNC Symbol;Acc:HGNC:1059]	chr17	30248203	30292056	-	43853	chr17:30248203-30292056	1665.22	1683.16	1664.1	1732.28	1820.09	1793.29	1432.11	1324.53	1281.79	1372.25	1524.49	1469.59	1612.77	-0.293673	0.0744615	-3.94395	8.01496e-05	0.00373858
742	ENSG00000125835.20	SNRPB	small nuclear ribonucleoprotein polypeptides B and B1 [Source:HGNC Symbol;Acc:HGNC:11153]	chr20	2461634	2470853	-	9219	chr20:2461634-2470853	2332.71	2573.5	2325.14	2344.84	2437.15	2485.12	2698.77	2752.93	2678.62	2616.54	2825.36	2753.23	2528.29	0.169522	0.0429873	3.94355	8.02844e-05	0.00373983
744	ENSG00000182606.17	TRAK1	trafficking kinesin protein 1 [Source:HGNC Symbol;Acc:HGNC:29947]	chr3	42013802	42225890	+	212088	chr3:42013802-42225890	4443.32	4608.32	4177.07	4242.1	5521.61	5632.89	7417.31	7383.61	5857.36	5798.01	6279.9	6046.66	5566.46	0.415538	0.105397	3.9426	8.06025e-05	0.003749
743	ENSG00000110876.10	SELPLG	selectin P ligand [Source:HGNC Symbol;Acc:HGNC:10722]	chr12	108621895	108633894	-	11999	chr12:108621895-108633894	39.6388	51.9485	30.2937	22.8102	21.7112	20.2495	8.97089	7.79974	15.3908	9.93842	15.0171	11.3447	26.2323	-0.893087	0.226539	-3.94232	8.06982e-05	0.003749
745	ENSG00000107897.20	ACBD5	acyl-CoA binding domain containing 5 [Source:HGNC Symbol;Acc:HGNC:23338]	chr10	27168135	27243046	-	74911	chr10:27168135-27243046	1007.66	947.109	883.122	892.043	1126.18	1159.78	1374.29	1457.55	1183.23	1143.83	1161.76	1330.62	1147.38	0.335665	0.0852199	3.93881	8.18872e-05	0.00379913
746	ENSG00000139178.12	C1RL	complement C1r subcomponent like [Source:HGNC Symbol;Acc:HGNC:21265]	chr12	7089587	7109238	-	19651	chr12:7089587-7109238	101.832	114.988	128.989	198.883	49.1365	60.278	21.0807	30.8834	50.1598	55.9661	48.4051	51.7897	81.0526	-0.885423	0.22485	-3.93783	8.22209e-05	0.0038044
747	ENSG00000186281.13	GPAT2	glycerol-3-phosphate acyltransferase 2, mitochondrial [Source:HGNC Symbol;Acc:HGNC:27168]	chr2	96021946	96039451	-	17505	chr2:96021946-96039451	9.37571	1.56883	11.678	15.3525	19.3448	22.0645	1.10228	0	4.28749	4.42998	0	2.07007	6.42858	-0.890497	0.226137	-3.93786	8.22111e-05	0.0038044
748	ENSG00000262664.3	OVCA2	OVCA2 serine hydrolase domain containing [Source:HGNC Symbol;Acc:HGNC:24203]	chr17	2042022	2043425	+	1403	chr17:2042022-2043425	427.794	462.344	438.205	476.582	356.63	382.248	281.35	288.341	354.439	356.654	332.917	331.054	380.123	-0.3726	0.0947217	-3.93363	8.36726e-05	0.00386639
749	ENSG00000159167.12	STC1	stanniocalcin 1 [Source:HGNC Symbol;Acc:HGNC:11373]	chr8	23841929	23854806	-	12877	chr8:23841929-23854806	10.055	7.55034	69.2215	164.77	9.32312	10.3861	5.87505	5.61528	4.43633	7.63998	1.09925	4.1353	23.6507	-0.866686	0.220428	-3.93183	8.43033e-05	0.00389033
750	ENSG00000152102.18	FAM168B	family with sequence similarity 168 member B [Source:HGNC Symbol;Acc:HGNC:27016]	chr2	131047876	131093460	-	45584	chr2:131047876-131093460	5451.83	5579.06	5261.15	5356.93	5524.94	5377.88	6242.01	6162.48	5855.46	5709.52	5943.98	5751.76	5715.97	0.131122	0.0333635	3.93011	8.49058e-05	0.00391291
752	ENSG00000233854.2	POU6F2-AS2	POU6F2 antisense RNA 2 [Source:HGNC Symbol;Acc:HGNC:21887]	chr7	38980370	39013551	-	33181	chr7:38980370-39013551	13.1378	12.0452	13.9674	15.5275	25.478	18.5477	31.027	38.0202	32.9074	34.1883	29.3616	31.7617	26.8638	0.776194	0.197536	3.92938	8.51668e-05	0.0039145
751	ENSG00000120675.6	DNAJC15	DnaJ heat shock protein family (Hsp40) member C15 [Source:HGNC Symbol;Acc:HGNC:20325]	chr13	43023203	43114213	+	91010	chr13:43023203-43114213	1409.95	1176.85	1058.38	1081.9	1556.38	1499.97	1538.44	1771.66	1954.59	1923.13	1653.64	1611.88	1544.05	0.404722	0.102993	3.9296	8.50866e-05	0.0039145
753	ENSG00000180867.11	PDIA3P1	protein disulfide isomerase family A member 3 pseudogene 1 [Source:HGNC Symbol;Acc:HGNC:4607]	chr1	147172744	147179622	+	6878	chr1:147172744-147179622	202.631	213.62	216.792	181.85	228.49	236.78	236.887	282.215	239.976	291.445	280.85	268.855	248.658	0.315121	0.0802187	3.92827	8.5558e-05	0.00392726
754	ENSG00000007384.15	RHBDF1	rhomboid 5 homolog 1 [Source:HGNC Symbol;Acc:HGNC:20561]	chr16	58059	76355	-	18296	chr16:58059-76355	647.588	644.26	568.154	680.886	503.723	536.192	390.428	366.152	448.633	434.406	494.975	550.032	527.896	-0.397079	0.101208	-3.9234	8.7309e-05	0.00400232
755	ENSG00000184785.6	SMIM10	small integral membrane protein 10 [Source:HGNC Symbol;Acc:HGNC:41913]	chrX	134990991	134992473	+	1482	chrX:134990991-134992473	120.155	123.908	138.676	114.45	213.373	192.383	103.036	72.5967	91.8829	104.478	71.177	100.562	94.9136	-0.637203	0.162446	-3.92256	8.76127e-05	0.00401092
756	ENSG00000105220.17	GPI	glucose-6-phosphate isomerase [Source:HGNC Symbol;Acc:HGNC:4458]	chr19	34359480	34402413	+	42933	chr19:34359480-34402413	6231.48	6288.84	6373.81	6123.51	7796.02	7675.66	9444.12	9192.9	8238.87	8647.31	8180.01	7844.77	7676.81	0.33675	0.0858578	3.92219	8.77485e-05	0.00401182
757	ENSG00000174804.4	FZD4	frizzled class receptor 4 [Source:HGNC Symbol;Acc:HGNC:4042]	chr11	86945679	86955395	-	9716	chr11:86945679-86955395	1385.88	1650.6	818.43	814.587	336.587	326.018	336.496	285.381	297.995	288.94	291.592	325.387	615.394	-0.912756	0.23289	-3.91926	8.88225e-05	0.00405556
758	ENSG00000179163.12	FUCA1	alpha-L-fucosidase 1 [Source:HGNC Symbol;Acc:HGNC:4006]	chr1	23845077	23868290	-	23213	chr1:23845077-23868290	359.201	391.383	385.856	401.832	376.883	326.427	248.461	239.562	299.763	259.047	292.24	282.765	346.635	-0.439353	0.112157	-3.9173	8.95462e-05	0.00408321
759	ENSG00000072571.20	HMMR	hyaluronan mediated motility receptor [Source:HGNC Symbol;Acc:HGNC:5012]	chr5	163460203	163491941	+	31738	chr5:163460203-163491941	338.961	380.153	258.096	219.484	216.465	243.346	222.885	198.595	170.348	140.874	142.589	130.097	213.556	-0.628666	0.160638	-3.91356	9.09457e-05	0.00414157
760	ENSG00000183023.18	SLC8A1	solute carrier family 8 member A1 [Source:HGNC Symbol;Acc:HGNC:11068]	chr2	40097270	40611053	-	513783	chr2:40097270-40611053	25916	27031.7	23694	23833.6	29219.8	25603.4	34497.9	34138.9	30802.4	29788.7	32590.3	31832.3	29287.7	0.309371	0.0790648	3.91288	9.12007e-05	0.00414771
761	ENSG00000138160.7	KIF11	kinesin family member 11 [Source:HGNC Symbol;Acc:HGNC:6388]	chr10	92574105	92655395	+	81290	chr10:92574105-92655395	621.595	660.041	469.785	443.721	561.636	422.4	406.818	402.631	309.137	375.996	387.256	424.875	454.999	-0.435192	0.111234	-3.91241	9.13801e-05	0.00415041
762	ENSG00000102931.8	ARL2BP	ADP ribosylation factor like GTPase 2 binding protein [Source:HGNC Symbol;Acc:HGNC:17146]	chr16	57245259	57253635	+	8376	chr16:57245259-57253635	1323.78	1282.78	1297.38	1406.09	1206.96	1296.85	1030.56	1140.14	1100.84	1126.61	1211.4	1089.87	1229.92	-0.220141	0.0562732	-3.912	9.15364e-05	0.00415205
764	ENSG00000165914.15	TTC7B	tetratricopeptide repeat domain 7B [Source:HGNC Symbol;Acc:HGNC:19858]	chr14	90524564	90816479	-	291915	chr14:90524564-90816479	901.87	1007.29	944.032	907.768	1161.93	938.894	1496.59	1539.13	1180.82	1171.69	1366.18	1100.06	1146.84	0.401682	0.1027	3.91123	9.18286e-05	0.00415663
765	ENSG00000173852.16	DPY19L1	dpy-19 like C-mannosyltransferase 1 [Source:HGNC Symbol;Acc:HGNC:22205]	chr7	34927292	35038271	-	110979	chr7:34927292-35038271	1272.34	1644.37	1422.44	1407.77	1315.37	1481.78	1932.1	1882.59	1535.41	1593.43	1872.03	1855.08	1522.29	0.311468	0.0796431	3.9108	9.1991e-05	0.00415663
763	ENSG00000158270.12	COLEC12	collectin subfamily member 12 [Source:HGNC Symbol;Acc:HGNC:16016]	chr18	316737	500722	-	183985	chr18:316737-500722	141.632	165.062	188.696	327.194	61.4075	88.6854	26.4085	30.6445	47.2418	66.5128	52.212	82.6649	108.184	-0.922205	0.235811	-3.91078	9.19981e-05	0.00415663
766	ENSG00000143344.16	RGL1	ral guanine nucleotide dissociation stimulator like 1 [Source:HGNC Symbol;Acc:HGNC:30281]	chr1	183636085	183928532	+	292447	chr1:183636085-183928532	2074.85	2148.68	2157.27	2170.94	2309.83	2292.43	1829.42	1849.58	1729.53	1895.38	1964.8	1991.93	2091.05	-0.220729	0.0564617	-3.90935	9.25439e-05	0.00417583
767	ENSG00000103222.20	ABCC1	ATP binding cassette subfamily C member 1 [Source:HGNC Symbol;Acc:HGNC:51]	chr16	15949138	16143257	+	194119	chr16:15949138-16143257	1002.3	1186.62	1114.78	1420.97	933.88	959.005	941.932	854.78	780.401	834.792	819.11	713.645	977.034	-0.400565	0.102488	-3.9084	9.29096e-05	0.00418687
769	ENSG00000100934.15	SEC23A	Sec23 homolog A, COPII coat complex component [Source:HGNC Symbol;Acc:HGNC:10701]	chr14	39031919	39109646	-	77727	chr14:39031919-39109646	7740.57	8704.22	7914.1	7986.15	7638.51	7993.2	6743.67	6913.27	7111.24	6748.95	7509.43	7124.65	7513.23	-0.185078	0.0473735	-3.90677	9.35365e-05	0.00419385
768	ENSG00000073331.18	ALPK1	alpha kinase 1 [Source:HGNC Symbol;Acc:HGNC:20917]	chr4	112285509	112442621	+	157112	chr4:112285509-112442621	66.5519	37.0809	46.6566	68.9497	41.474	56.9563	23.9159	13.9603	20.1974	24.2216	14.8668	32.077	38.7682	-0.867399	0.221998	-3.90724	9.33579e-05	0.00419385
770	ENSG00000115525.18	ST3GAL5	ST3 beta-galactoside alpha-2,3-sialyltransferase 5 [Source:HGNC Symbol;Acc:HGNC:10872]	chr2	85837120	85905199	-	68079	chr2:85837120-85905199	741.021	795.768	692.132	665.728	180.744	206.53	157.068	145.778	213.157	196.712	216.511	204.79	376.629	-0.909073	0.232693	-3.90674	9.355e-05	0.00419385
771	ENSG00000125378.16	BMP4	bone morphogenetic protein 4 [Source:HGNC Symbol;Acc:HGNC:1071]	chr14	53949736	53958761	-	9025	chr14:53949736-53958761	807.759	934.03	582.312	800.067	178.611	224.569	133.56	97.0502	234.678	162.247	195.832	236.423	446.679	-0.922567	0.236105	-3.90745	9.32763e-05	0.00419385
772	ENSG00000144857.15	BOC	BOC cell adhesion associated, oncogene regulated [Source:HGNC Symbol;Acc:HGNC:17173]	chr3	113211003	113287459	+	76456	chr3:113211003-113287459	71.845	64.5113	93.9165	100.151	88.6277	107.844	53.5306	39.1411	60.6889	44.5183	38.8262	44.3272	73.1138	-0.734408	0.188005	-3.90632	9.37111e-05	0.00419563
773	ENSG00000161800.13	RACGAP1	Rac GTPase activating protein 1 [Source:HGNC Symbol;Acc:HGNC:9804]	chr12	49976923	50033136	-	56213	chr12:49976923-50033136	657.762	697.936	483.993	560.897	630.177	490.04	469.888	323.914	432.097	380.589	389.596	453.662	483.286	-0.485167	0.124213	-3.90591	9.38698e-05	0.0041973
774	ENSG00000248008.4	NRAV	negative regulator of antiviral response [Source:HGNC Symbol;Acc:HGNC:48588]	chr12	120488079	120495946	-	7867	chr12:120488079-120495946	306.729	320.021	298.255	335.69	354.433	440.719	429.756	477.522	436.454	448.239	454.497	419.567	400.854	0.360228	0.0923275	3.90163	9.55452e-05	0.0042667
775	ENSG00000182732.18	RGS6	regulator of G protein signaling 6 [Source:HGNC Symbol;Acc:HGNC:10002]	chr14	71932429	72566530	+	634101	chr14:71932429-72566530	793.85	662.133	554.171	720.847	763.759	612.845	1000.83	1090.43	852.746	1037.73	829.763	974.222	901.142	0.461802	0.118405	3.90019	9.61163e-05	0.00428666
776	ENSG00000138741.11	TRPC3	transient receptor potential cation channel subfamily C member 3 [Source:HGNC Symbol;Acc:HGNC:12335]	chr4	121874481	121952060	-	77579	chr4:121874481-121952060	173.507	194.835	159.965	220.605	199.992	197.643	111.516	89.4913	121.114	154.056	60.7088	106.863	146.804	-0.693262	0.177931	-3.89624	9.76992e-05	0.00435164
777	ENSG00000146232.17	NFKBIE	NFKB inhibitor epsilon [Source:HGNC Symbol;Acc:HGNC:7799]	chr6	44258166	44265788	-	7622	chr6:44258166-44265788	253.95	274.367	293.502	285.974	195.409	227.408	308.787	302.11	369.948	298.716	381.961	389.793	295.661	0.398746	0.102448	3.89219	9.93452e-05	0.00441926
778	ENSG00000121057.13	AKAP1	A-kinase anchoring protein 1 [Source:HGNC Symbol;Acc:HGNC:367]	chr17	57085092	57121346	+	36254	chr17:57085092-57121346	1104.08	1054.99	1273.29	1083.26	1628.21	1769.06	2591.96	2415.29	1671.2	1812.42	1995.47	1802.93	1644.64	0.568416	0.14609	3.89087	9.98856e-05	0.00443759
779	ENSG00000107679.15	PLEKHA1	pleckstrin homology domain containing A1 [Source:HGNC Symbol;Acc:HGNC:14335]	chr10	122374696	122432354	+	57658	chr10:122374696-122432354	2403.81	2422.59	2300.81	2583.13	2043.96	2129.75	1921.43	1746.01	1816.11	1896.37	1906.48	1982.26	2113.03	-0.29347	0.0754328	-3.89048	0.000100045	0.00443895
780	ENSG00000166311.10	SMPD1	sphingomyelin phosphodiesterase 1 [Source:HGNC Symbol;Acc:HGNC:11120]	chr11	6390440	6394998	+	4558	chr11:6390440-6394998	1333.68	1582.93	1434.15	1415.44	1138.55	1404.08	1086.7	954.985	1074.04	952.565	964.738	1098.02	1243.45	-0.41544	0.106793	-3.89014	0.000100185	0.00443949
782	ENSG00000243566.7	UPK3B	uroplakin 3B [Source:HGNC Symbol;Acc:HGNC:21444]	chr7	76510525	76516522	+	5997	chr7:76510525-76516522	26.9875	14.498	86.2654	278.046	55.5369	26.8552	7.4878	0.774725	1.52808	1.97339	11.0521	0.712532	42.4964	-0.814026	0.209333	-3.88867	0.000100795	0.00445508
781	ENSG00000232774.8	AL355916.1	novel transcript	chr14	61570405	61658696	+	88291	chr14:61570405-61658696	19.7758	14.0654	19.1291	22.1758	11.4141	11.9571	8.75086	4.35697	5.59637	11.425	4.39191	6.06249	11.5203	-0.860858	0.221369	-3.88879	0.000100745	0.00445508
784	ENSG00000275793.1	RIMBP3	RIMS binding protein 3 [Source:HGNC Symbol;Acc:HGNC:29344]	chr22	18605815	18611919	-	6104	chr22:18605815-18611919	114.255	111.764	86.8722	87.2588	80.6952	96.7977	63.2689	32.2226	40.9406	84.2208	66.4355	63.5897	73.9326	-0.622228	0.160033	-3.88813	0.00010102	0.00445662
783	ENSG00000123119.12	NECAB1	N-terminal EF-hand calcium binding protein 1 [Source:HGNC Symbol;Acc:HGNC:20983]	chr8	90791741	90959393	+	167652	chr8:90791741-90959393	39.2047	41.7768	52.6924	76.6111	53.1228	55.8782	32.6773	45.4599	23.7225	28.7939	30.6948	17.9051	37.1619	-0.704267	0.18114	-3.88797	0.000101088	0.00445662
786	ENSG00000235269.2	LINC02331	long intergenic non-protein coding RNA 2331 [Source:HGNC Symbol;Acc:HGNC:53251]	chr14	53685139	53850882	-	165743	chr14:53685139-53850882	10.3125	14.62	20.5105	77.5589	4.24617	7.08122	3.00656	3.45431	0	0.97775	2.25556	4.23626	12.2094	-0.860806	0.221633	-3.88393	0.00010278	0.00451971
785	ENSG00000198865.10	CCDC152	coiled-coil domain containing 152 [Source:HGNC Symbol;Acc:HGNC:34438]	chr5	42756818	42802439	+	45621	chr5:42756818-42802439	16.1379	8.46277	12.9147	5.35353	6.96614	11.637	0.822927	3.77641	2.91654	3.21059	2.90991	5.47662	4.78802	-0.9146	0.23547	-3.88414	0.000102691	0.00451971
787	ENSG00000166394.15	CYB5R2	cytochrome b5 reductase 2 [Source:HGNC Symbol;Acc:HGNC:24376]	chr11	7665100	7677222	-	12122	chr11:7665100-7677222	77.3584	99.8321	83.7039	116.292	21.4674	32.1131	9.06868	12.2989	21.0197	36.077	31.7204	24.4271	58.3591	-0.912069	0.234873	-3.88324	0.000103075	0.00452691
789	ENSG00000128918.15	ALDH1A2	aldehyde dehydrogenase 1 family member A2 [Source:HGNC Symbol;Acc:HGNC:15472]	chr15	57953424	58497866	-	544442	chr15:57953424-58497866	50.3691	43.5299	250.651	779.994	105.754	42.9357	53.1669	2.53367	16.6766	24.3575	27.5044	15.8056	99.1706	-0.829019	0.213596	-3.88125	0.000103921	0.00455251
788	ENSG00000101680.16	LAMA1	laminin subunit alpha 1 [Source:HGNC Symbol;Acc:HGNC:6481]	chr18	6941742	7117797	-	176055	chr18:6941742-7117797	304.643	288.007	586.456	652.652	99.5518	187.11	63.6063	80.0953	147.138	120.444	102.248	153.44	250.284	-0.914638	0.235648	-3.88137	0.000103868	0.00455251
790	ENSG00000184924.6	PTRHD1	peptidyl-tRNA hydrolase domain containing 1 [Source:HGNC Symbol;Acc:HGNC:33782]	chr2	24789728	24793391	-	3663	chr2:24789728-24793391	719.146	865.855	750.675	696.129	634.965	639.855	538.043	508.04	596.393	574.057	592.674	579.697	622.578	-0.334368	0.0861955	-3.87918	0.000104808	0.00458554
791	ENSG00000144040.13	SFXN5	sideroflexin 5 [Source:HGNC Symbol;Acc:HGNC:16073]	chr2	72942036	73075619	-	133583	chr2:72942036-73075619	282.883	251.417	281.772	211.984	260.835	232.358	167.675	172.419	244.695	202.513	196.109	176.605	223.242	-0.375343	0.0967947	-3.87772	0.000105438	0.0046073
792	ENSG00000173041.12	ZNF680	zinc finger protein 680 [Source:HGNC Symbol;Acc:HGNC:26897]	chr7	64519878	64563075	-	43197	chr7:64519878-64563075	171.366	136.111	102.948	102.342	117.16	97.6593	193.239	229.343	200.776	166.582	185.112	175.938	166.941	0.587203	0.151566	3.87424	0.000106957	0.00466776
793	ENSG00000170631.15	ZNF16	zinc finger protein 16 [Source:HGNC Symbol;Acc:HGNC:12947]	chr8	144930358	144950888	-	20530	chr8:144930358-144950888	234.242	239.805	271.911	245.692	212.863	224.952	280.798	318.731	295.433	296.186	280.949	280.026	251.756	0.284675	0.0735257	3.87178	0.000108044	0.00470925
794	ENSG00000258815.1	LINC02820	long intergenic non-protein coding RNA 2820 [Source:HGNC Symbol;Acc:HGNC:54351]	chr12	85318060	85342912	+	24852	chr12:85318060-85342912	7.57245	8.63235	5.51171	4.12363	5.30302	9.49685	21.7014	16.2078	15.7352	17.3884	13.7204	11.5958	13.3437	0.841242	0.217457	3.86855	0.000109485	0.00476603
795	ENSG00000178741.12	COX5A	cytochrome c oxidase subunit 5A [Source:HGNC Symbol;Acc:HGNC:2267]	chr15	74919791	74938083	-	18292	chr15:74919791-74938083	3576.87	3666.9	3217.59	3372.06	3696.6	3727.18	4856.74	4931.69	4169.52	4213.75	4156.31	4150.99	3937.95	0.307785	0.079665	3.86349	0.000111778	0.00485974
797	ENSG00000213967.12	ZNF726	zinc finger protein 726 [Source:HGNC Symbol;Acc:HGNC:32462]	chr19	23914876	23945159	+	30283	chr19:23914876-23945159	2.01371	4.88241	2.48598	2.65099	2.74803	5.01502	14.0042	10.9575	7.06788	9.49689	9.61612	14.0526	7.77729	0.910606	0.235902	3.8601	0.000113341	0.00491656
796	ENSG00000135083.17	CCNJL	cyclin J like [Source:HGNC Symbol;Acc:HGNC:25876]	chr5	160249083	160345396	-	96313	chr5:160249083-160345396	522.307	599.006	530.775	566.211	513.991	590.213	488.688	481.624	398.554	437.685	405.43	439.187	499.812	-0.315685	0.081783	-3.86004	0.000113369	0.00491656
799	ENSG00000152242.11	C18orf25	chromosome 18 open reading frame 25 [Source:HGNC Symbol;Acc:HGNC:28172]	chr18	46173553	46266992	+	93439	chr18:46173553-46266992	1102.21	1350.58	1056.3	1141.23	1335.23	1240.12	1448.13	1506.08	1392.76	1377.45	1371.18	1441.78	1292.71	0.23776	0.0616118	3.859	0.000113853	0.00492516
798	ENSG00000106772.19	PRUNE2	prune homolog 2 with BCH domain [Source:HGNC Symbol;Acc:HGNC:25209]	chr9	76611376	76906114	-	294738	chr9:76611376-76906114	625.054	602.307	594.024	728.373	500.513	735.364	279.288	269.316	343.353	276.727	479.422	479.754	541.354	-0.689029	0.17855	-3.85903	0.000113836	0.00492516
800	ENSG00000123095.6	BHLHE41	basic helix-loop-helix family member e41 [Source:HGNC Symbol;Acc:HGNC:16617]	chr12	26120030	26125037	-	5007	chr12:26120030-26125037	140.446	135.449	153.369	231.78	93.3986	62.3504	41.6449	28.271	83.8659	48.0776	38.1691	69.9948	107.558	-0.878937	0.227856	-3.85742	0.000114592	0.00495093
801	ENSG00000146243.14	IRAK1BP1	interleukin 1 receptor associated kinase 1 binding protein 1 [Source:HGNC Symbol;Acc:HGNC:17368]	chr6	78867551	78946440	+	78889	chr6:78867551-78946440	203.285	186.578	164.885	170.792	224.18	223.054	288.014	262.859	226.283	295.505	231.296	275.967	224.444	0.411235	0.10665	3.85594	0.000115285	0.00497468
802	ENSG00000136960.13	ENPP2	ectonucleotide pyrophosphatase/phosphodiesterase 2 [Source:HGNC Symbol;Acc:HGNC:3357]	chr8	119557086	119673453	-	116367	chr8:119557086-119673453	11.9052	5.17536	29.4324	38.2676	17.7627	9.78816	4.37968	7.54587	1.41464	1.27532	5.05349	2.06451	11.0737	-0.896522	0.232551	-3.85517	0.000115649	0.00498418
803	ENSG00000113296.14	THBS4	thrombospondin 4 [Source:HGNC Symbol;Acc:HGNC:11788]	chr5	79991311	80083287	+	91976	chr5:79991311-80083287	216.939	219.373	233.836	223.131	269.21	281.265	236.872	386.939	317.667	351.981	321.7	433.057	282.191	0.468875	0.121671	3.85362	0.000116385	0.00500963
804	ENSG00000127334.11	DYRK2	dual specificity tyrosine phosphorylation regulated kinase 2 [Source:HGNC Symbol;Acc:HGNC:3093]	chr12	67648338	67665406	+	17068	chr12:67648338-67665406	3052.82	3200.1	3043.24	2955.26	3624.11	3105.53	3899.45	3723.77	3580.41	3564.08	3759.75	3648.55	3343.48	0.221616	0.0575143	3.85323	0.000116569	0.00501129
805	ENSG00000224032.8	EPB41L4A-AS1	EPB41L4A antisense RNA 1 [Source:HGNC Symbol;Acc:HGNC:30749]	chr5	112160526	112164818	+	4292	chr5:112160526-112164818	677.106	613.451	628.554	473.355	559.251	615.427	721.211	720.5	738.614	766.894	672.264	758.455	630.766	0.289804	0.0752186	3.85282	0.000116764	0.00501346
806	ENSG00000156345.18	CDK20	cyclin dependent kinase 20 [Source:HGNC Symbol;Acc:HGNC:21420]	chr9	87966441	87974753	-	8312	chr9:87966441-87974753	273.563	245.804	262.067	280.057	292.291	299.968	165.531	193.683	244.3	231.575	199.102	213.055	238.818	-0.388535	0.100865	-3.85203	0.000117144	0.00502352
807	ENSG00000183605.17	SFXN4	sideroflexin 4 [Source:HGNC Symbol;Acc:HGNC:16088]	chr10	119140767	119165714	-	24947	chr10:119140767-119165714	456.226	533.425	379.962	496.773	432.433	391.296	569.223	657.37	668.832	643.245	585.924	467.343	491.003	0.395253	0.102669	3.84978	0.000118222	0.00506346
808	ENSG00000241743.4	XACT	X active specific transcript [Source:HGNC Symbol;Acc:HGNC:45056]	chrX	113616300	114059289	-	442989	chrX:113616300-114059289	3.10484	2.13856	3.10202	2.02768	508.518	3.68905	0.833811	1.90819	1.8877	1.62575	0.933027	0	29.9452	-0.624989	0.162395	-3.84857	0.000118809	0.00507605
809	ENSG00000284610.1	AC107918.4	RNA binding protein, fox-1 homolog (C. elegans) 1 (RBFOX1) pseudogene	chr8	12006188	12015193	-	9005	chr8:12006188-12015193	8.79401	47.8443	72.3553	15.8629	10.6748	46.3255	5.37922	8.48821	6.85554	6.5587	3.02187	3.55072	17.6863	-0.885223	0.230001	-3.84879	0.000118703	0.00507605
810	ENSG00000100258.18	LMF2	lipase maturation factor 2 [Source:HGNC Symbol;Acc:HGNC:25096]	chr22	50502949	50507702	-	4753	chr22:50502949-50507702	940.122	1095.01	1056.18	1068.65	1030.59	1088.16	893.719	884.578	902.463	956.579	928.962	859.999	966.151	-0.208047	0.0541632	-3.84111	0.000122481	0.00522647
811	ENSG00000167123.20	CERCAM	cerebral endothelial cell adhesion molecule [Source:HGNC Symbol;Acc:HGNC:23723]	chr9	128411751	128437351	+	25600	chr9:128411751-128437351	1399.92	1543.96	1570.71	1562.04	1278.64	1510.28	971.062	942.048	1182.05	1175.23	1145.93	1172.19	1346.28	-0.405967	0.10571	-3.84037	0.000122848	0.00523567
812	ENSG00000100285.10	NEFH	neurofilament heavy [Source:HGNC Symbol;Acc:HGNC:7737]	chr22	29480218	29491390	+	11172	chr22:29480218-29491390	103.06	67.9288	140.024	179.49	67.9513	54.1099	23.0819	24.1727	40.9219	42.088	37.1812	37.086	68.9221	-0.900981	0.234662	-3.83949	0.00012329	0.00524803
814	ENSG00000082213.18	C5orf22	chromosome 5 open reading frame 22 [Source:HGNC Symbol;Acc:HGNC:25639]	chr5	31532287	31555053	+	22766	chr5:31532287-31555053	985.988	1021.57	1002.65	942.56	1004.22	1068.7	1104.04	1083.27	1293.28	1175.15	1159.27	1196.4	1075.08	0.214296	0.0558354	3.83799	0.000124045	0.00526721
813	ENSG00000049860.14	HEXB	hexosaminidase subunit beta [Source:HGNC Symbol;Acc:HGNC:4879]	chr5	74640023	74722647	+	82624	chr5:74640023-74722647	1380.44	1389.52	1290.23	1303.92	864.498	998.145	725.355	876.628	945.55	871.829	917.171	903.664	1133.25	-0.435968	0.11359	-3.83808	0.000124001	0.00526721
815	ENSG00000236264.5	RPL26P30	ribosomal protein L26 pseudogene 30 [Source:HGNC Symbol;Acc:HGNC:36733]	chr11	2335135	2347685	-	12550	chr11:2335135-2347685	2.72046	8.72534	4.43405	2.03083	4.4913	5.13645	9.3346	13.1201	18.2475	12.3453	17.6246	7.21981	8.29041	0.90128	0.234897	3.83691	0.000124592	0.00528394
816	ENSG00000138316.11	ADAMTS14	ADAM metallopeptidase with thrombospondin type 1 motif 14 [Source:HGNC Symbol;Acc:HGNC:14899]	chr10	70672506	70762441	+	89935	chr10:70672506-70762441	140.641	91.4948	216.765	199.915	397.995	482.333	78.4371	91.0195	114.966	110.841	114.417	109.687	166.195	-0.863909	0.225189	-3.83637	0.000124868	0.00528915
818	ENSG00000142937.12	RPS8	ribosomal protein S8 [Source:HGNC Symbol;Acc:HGNC:10441]	chr1	44775251	44778779	+	3528	chr1:44775251-44778779	19496.2	18652.7	18453.6	18041.3	18742.7	19485.4	21176.7	21841.6	21682.8	21819.2	20999.3	20547	19611.6	0.180418	0.0470394	3.83546	0.000125328	0.0052988
819	ENSG00000180233.11	ZNRF2	zinc and ring finger 2 [Source:HGNC Symbol;Acc:HGNC:22316]	chr7	30284597	30367689	+	83092	chr7:30284597-30367689	2096.34	1947.74	2407.57	2125.83	2074.6	2120.52	1332.22	1395.29	1859.21	1959.96	1564.37	1709.99	1838.41	-0.363305	0.0947295	-3.83518	0.000125472	0.0052988
817	ENSG00000140563.16	MCTP2	multiple C2 and transmembrane domain containing 2 [Source:HGNC Symbol;Acc:HGNC:25636]	chr15	94231538	94483952	+	252414	chr15:94231538-94483952	44.263	51.9824	28.3346	107.4	16.0806	10.0068	8.24394	9.90689	7.05089	13.3438	4.60529	9.14171	29.2976	-0.905999	0.236244	-3.83502	0.000125556	0.0052988
820	ENSG00000050327.15	ARHGEF5	Rho guanine nucleotide exchange factor 5 [Source:HGNC Symbol;Acc:HGNC:13209]	chr7	144355288	144380632	+	25344	chr7:144355288-144380632	30.6103	44.4428	57.8726	153.868	19.0662	19.0094	16.7612	15.0555	14.922	10.283	28.1369	12.5264	33.8151	-0.909516	0.237237	-3.83379	0.000126185	0.00531886
821	ENSG00000128045.7	RASL11B	RAS like family 11 member B [Source:HGNC Symbol;Acc:HGNC:23804]	chr4	52862317	52866835	+	4518	chr4:52862317-52866835	2145.88	2470.26	2328.4	2217.65	1191.7	1204.26	956.421	805.264	1225.73	1078.41	1340.63	1214.06	1611.91	-0.672137	0.175343	-3.83328	0.000126446	0.00532337
822	ENSG00000135002.12	RFK	riboflavin kinase [Source:HGNC Symbol;Acc:HGNC:30324]	chr9	76385526	76394517	-	8991	chr9:76385526-76394517	1097.44	1005.03	1049.89	1035.67	944.609	875.315	890.242	839.34	822.604	700.384	924.652	776.781	918.949	-0.27368	0.0714158	-3.8322	0.000127004	0.00534035
823	ENSG00000205978.6	NYNRIN	NYN domain and retroviral integrase containing [Source:HGNC Symbol;Acc:HGNC:20165]	chr14	24399003	24419283	+	20280	chr14:24399003-24419283	828.29	898.249	1228.06	1645.53	783.915	1013.88	508.735	507.224	628.108	730.941	620.583	689.714	854.481	-0.66794	0.174385	-3.83025	0.000128011	0.00537615
824	ENSG00000182195.9	LDOC1	LDOC1 regulator of NFKB signaling [Source:HGNC Symbol;Acc:HGNC:6548]	chrX	141111605	141177129	-	65524	chrX:141111605-141177129	919.268	893.572	920.478	927.413	906.029	1049.42	795.906	699.897	625.635	760.912	788.507	712.936	839.904	-0.344331	0.0899372	-3.82858	0.000128885	0.0054063
825	ENSG00000271109.2	AC008555.4	novel transcript	chr19	34849046	34860747	-	11701	chr19:34849046-34860747	13.2698	12.4408	13.4127	17.0794	12.3378	20.2693	18.9432	26.6842	20.3966	29.9986	33.1634	41.3108	21.0213	0.74432	0.194478	3.82727	0.000129575	0.00542863
826	ENSG00000077044.11	DGKD	diacylglycerol kinase delta [Source:HGNC Symbol;Acc:HGNC:2851]	chr2	233354494	233472104	+	117610	chr2:233354494-233472104	1350.25	1627.53	1289.19	1288.97	1469.55	1409.62	1534.7	1740.86	1783.67	1940.94	1770.09	1607.94	1592.38	0.290981	0.0760543	3.82597	0.000130258	0.00545067
827	ENSG00000005238.20	FAM214B	family with sequence similarity 214 member B [Source:HGNC Symbol;Acc:HGNC:25666]	chr9	35104112	35116341	-	12229	chr9:35104112-35116341	733.342	800.509	681.776	804.995	584.71	577.457	487.773	485.442	537.094	516.845	528.345	509.201	611.992	-0.423408	0.110746	-3.82322	0.000131718	0.0055051
828	ENSG00000198046.13	ZNF667	zinc finger protein 667 [Source:HGNC Symbol;Acc:HGNC:28854]	chr19	56439325	56478065	-	38740	chr19:56439325-56478065	548.333	534.815	565.891	484.425	570.586	511.059	668.971	691.701	621.912	562.674	622.775	658.676	450.298	0.247666	0.0647873	3.82275	0.000131973	0.00550908
829	ENSG00000114023.16	FAM162A	family with sequence similarity 162 member A [Source:HGNC Symbol;Acc:HGNC:17865]	chr3	122384161	122412334	+	28173	chr3:122384161-122412334	1309.84	1201.73	1230.83	1130.78	1193.55	1139.51	1455.2	1681.79	1446.65	1354.84	1414.59	1331.42	1308.15	0.263192	0.0688591	3.82218	0.000132275	0.00551502
830	ENSG00000198805.12	PNP	purine nucleoside phosphorylase [Source:HGNC Symbol;Acc:HGNC:7892]	chr14	20468954	20477089	+	8135	chr14:20468954-20477089	508.718	631.865	450.322	484.065	195.109	262.754	94.0144	83.0947	163.84	168.276	134.294	166.668	301.489	-0.900764	0.235691	-3.8218	0.000132478	0.00551685
831	ENSG00000124107.5	SLPI	secretory leukocyte peptidase inhibitor [Source:HGNC Symbol;Acc:HGNC:11092]	chr20	45252239	45254564	-	2325	chr20:45252239-45254564	5.65778	1.72191	48.7526	105.969	7.41315	7.79556	0	0	0	0.966845	2.27611	0	14.3187	-0.75919	0.198816	-3.81855	0.000134239	0.00558343
833	ENSG00000143333.7	RGS16	regulator of G protein signaling 16 [Source:HGNC Symbol;Acc:HGNC:9997]	chr1	182598623	182604389	-	5766	chr1:182598623-182604389	14.0631	10.3209	16.7853	17.9616	12.7401	14.1671	39.095	34.5456	20.446	40.0964	24.8113	14.8293	19.846	0.77696	0.203623	3.81568	0.000135806	0.00562848
834	ENSG00000204370.13	SDHD	succinate dehydrogenase complex subunit D [Source:HGNC Symbol;Acc:HGNC:10683]	chr11	112086824	112120016	+	33192	chr11:112086824-112120016	2370.7	1976.14	1847.87	1885.89	2184.88	2203.8	2833.13	2867.11	2577.11	2570.89	2530.36	2547.76	2322.15	0.340331	0.0891929	3.81568	0.00013581	0.00562848
832	ENSG00000134762.17	DSC3	desmocollin 3 [Source:HGNC Symbol;Acc:HGNC:3037]	chr18	30989365	31042815	-	53450	chr18:30989365-31042815	866.611	938.625	864.261	1070.53	156.688	231.957	76.6768	87.3866	81.4072	164.182	120.747	235.346	515.808	-0.898614	0.235487	-3.81597	0.000135647	0.00562848
835	ENSG00000120053.12	GOT1	glutamic-oxaloacetic transaminase 1 [Source:HGNC Symbol;Acc:HGNC:4432]	chr10	99396870	99430624	-	33754	chr10:99396870-99430624	3076.49	2888.93	2685.44	3041.89	3924.04	3688.12	5644	5777.73	3943.64	4359.88	4184.43	4061.67	3857.08	0.492318	0.12904	3.81525	0.000136045	0.00563147
836	ENSG00000177374.13	HIC1	HIC ZBTB transcriptional repressor 1 [Source:HGNC Symbol;Acc:HGNC:4909]	chr17	2054154	2063241	+	9087	chr17:2054154-2063241	162.286	175.036	274.86	361.954	136.623	161.495	57.5366	58.2507	150.763	129.979	77.3354	101.252	155.055	-0.818214	0.214529	-3.814	0.000136738	0.00565337
837	ENSG00000236208.2	C10orf71-AS1	C10orf71 antisense RNA 1 [Source:HGNC Symbol;Acc:HGNC:45007]	chr10	49296112	49299018	-	2906	chr10:49296112-49299018	9.98888	7.55451	2.20566	5.86161	4.3999	7.52145	17.7912	20.148	12.0535	27.5318	15.9273	11.857	10.9647	0.887708	0.232802	3.81315	0.000137205	0.00566589
838	ENSG00000130202.10	NECTIN2	nectin cell adhesion molecule 2 [Source:HGNC Symbol;Acc:HGNC:9707]	chr19	44846175	44889223	+	43048	chr19:44846175-44889223	3708.35	4004.35	3990.65	4048.45	2685.61	3201.51	2983.04	2722.68	2896.37	2937.56	2966.38	2758.96	3336.73	-0.315785	0.0828989	-3.80928	0.000139373	0.00574857
839	ENSG00000107537.14	PHYH	phytanoyl-CoA 2-hydroxylase [Source:HGNC Symbol;Acc:HGNC:8940]	chr10	13277796	13302412	-	24616	chr10:13277796-13302412	880.738	869.835	884.534	734.348	1126.36	1088.15	1198.71	1302.11	1121.79	1283.55	1169.34	1174.09	1065.05	0.361621	0.0950056	3.80631	0.000141056	0.00580414
840	ENSG00000150625.17	GPM6A	glycoprotein M6A [Source:HGNC Symbol;Acc:HGNC:4460]	chr4	175632934	176002664	-	369730	chr4:175632934-176002664	28.1041	21.7667	111.406	410.302	34.3653	40.0205	19.0556	32.1048	10.0872	29.1706	8.90379	2.51017	54.3453	-0.851546	0.223712	-3.80644	0.000140984	0.00580414
841	ENSG00000286456.2	AC016769.5	novel transcript	chr7	64574673	64614834	+	40161	chr7:64574673-64614834	0	0	0	0	0	0	1.27256	5.40379	2.35936	3.32272	2.21713	5.78269	1.74761	0.779252	0.204842	3.80416	0.000142285	0.00584773
842	ENSG00000105974.13	CAV1	caveolin 1 [Source:HGNC Symbol;Acc:HGNC:1527]	chr7	116524994	116561179	+	36185	chr7:116524994-116561179	2938.93	2518.06	2998.89	2748.38	4116.67	3935.94	4704.43	5181.61	4612.27	4732.14	4902.8	4583.51	3904.31	0.523525	0.137633	3.80377	0.000142512	0.00585008
843	ENSG00000065518.8	NDUFB4	NADH:ubiquinone oxidoreductase subunit B4 [Source:HGNC Symbol;Acc:HGNC:7699]	chr3	120596328	120602507	+	6179	chr3:120596328-120602507	2573.11	2338.03	2542.6	2309.19	2861.06	2898.59	3381.22	3434.57	3416.05	3216.92	3037.85	3058.73	2937.65	0.321723	0.0847335	3.79688	0.000146527	0.00600779
844	ENSG00000040341.18	STAU2	staufen double-stranded RNA binding protein 2 [Source:HGNC Symbol;Acc:HGNC:11371]	chr8	73420369	73747708	-	327339	chr8:73420369-73747708	2503.1	2236.09	2306.4	2212.32	2368.48	2616.53	3215.14	3165.55	2571.54	2684.08	2851.38	2917.72	2651.61	0.282102	0.0743425	3.79463	0.000147865	0.00603402
845	ENSG00000067836.13	ROGDI	rogdi atypical leucine zipper [Source:HGNC Symbol;Acc:HGNC:29478]	chr16	4796968	4802880	-	5912	chr16:4796968-4802880	2327.8	2270.42	2665.99	2532.34	2080.01	2420.54	1892.07	1796.28	2117.48	2042.49	1913.52	1863.44	2107.04	-0.290707	0.0765976	-3.79525	0.000147496	0.00603402
846	ENSG00000149212.12	SESN3	sestrin 3 [Source:HGNC Symbol;Acc:HGNC:23060]	chr11	95165513	95232541	-	67028	chr11:95165513-95232541	2888.07	3431.07	2827.55	3196.73	2226.61	2136.38	1669.63	1685.23	1671.69	1801.13	1925.6	2179.03	2342.72	-0.548684	0.14459	-3.79475	0.00014779	0.00603402
847	ENSG00000188766.13	SPRED3	sprouty related EVH1 domain containing 3 [Source:HGNC Symbol;Acc:HGNC:31041]	chr19	38388421	38399587	+	11166	chr19:38388421-38399587	162.236	163.831	138.205	132.205	60.106	90.3012	46.5666	34.292	55.2883	62.9492	59.1521	63.2342	89.2208	-0.835222	0.220088	-3.79494	0.000147678	0.00603402
848	ENSG00000178187.8	ZNF454	zinc finger protein 454 [Source:HGNC Symbol;Acc:HGNC:21200]	chr5	178941191	178966433	+	25242	chr5:178941191-178966433	36.7104	34.3188	23.2301	24.7249	42.7243	28.9916	42.26	61.5497	52.1402	45.9136	47.5473	65.2091	44.9939	0.616087	0.162411	3.79337	0.000148616	0.00605751
849	ENSG00000104687.14	GSR	glutathione-disulfide reductase [Source:HGNC Symbol;Acc:HGNC:4623]	chr8	30678066	30727846	-	49780	chr8:30678066-30727846	1575.27	1501.8	1512.55	1483.76	1752.17	1739.54	2119.92	1920.62	1747.39	1806.74	1950.3	1878.42	1736.16	0.251674	0.0663605	3.79253	0.000149119	0.00607086
850	ENSG00000107372.13	ZFAND5	zinc finger AN1-type containing 5 [Source:HGNC Symbol;Acc:HGNC:13008]	chr9	72351413	72365235	-	13822	chr9:72351413-72365235	6781.48	6811.05	6619.45	6753.49	7130.77	7066.55	8729.94	8762.85	7528.79	7931.82	7543.87	7751.32	7428.66	0.22554	0.0595055	3.79023	0.000150506	0.00611548
851	ENSG00000170113.16	NIPA1	NIPA magnesium transporter 1 [Source:HGNC Symbol;Acc:HGNC:17043]	chr15	22773063	22829789	+	56726	chr15:22773063-22829789	858.018	1085.47	890.968	937.988	899.915	821.191	762.981	817.852	722.61	688.452	756.396	737.4	873.016	-0.28564	0.0753641	-3.79013	0.000150569	0.00611548
852	ENSG00000163870.16	TPRA1	transmembrane protein adipocyte associated 1 [Source:HGNC Symbol;Acc:HGNC:30413]	chr3	127571232	127598267	-	27035	chr3:127571232-127598267	603.733	683.732	611.929	705.015	571.958	561.994	540.574	578.174	518.618	502.25	518.098	458.353	557.499	-0.259648	0.0685327	-3.78867	0.000151455	0.00614424
853	ENSG00000119392.16	GLE1	GLE1 RNA export mediator [Source:HGNC Symbol;Acc:HGNC:4315]	chr9	128504655	128543874	+	39219	chr9:128504655-128543874	987.698	1014.76	1080.13	1087.2	1185.7	1141.26	1313.78	1254.74	1249.89	1290.48	1190.47	1190.54	1159.77	0.20359	0.0537448	3.78809	0.000151809	0.00615139
854	ENSG00000235535.9	TRDN-AS1	TRDN antisense RNA 1 [Source:HGNC Symbol;Acc:HGNC:40592]	chr6	123389421	123511509	+	122088	chr6:123389421-123511509	566.415	489.617	484.524	480.529	1335.18	1410.13	1807.78	1931.62	1565.43	1654.77	1663.99	1641.41	1120.84	0.805905	0.212814	3.7869	0.00015254	0.00617378
855	ENSG00000144847.13	IGSF11	immunoglobulin superfamily member 11 [Source:HGNC Symbol;Acc:HGNC:16669]	chr3	118900557	119146068	-	245511	chr3:118900557-119146068	50.8226	34.3004	29.3056	29.4481	126.078	75.6817	167.532	196.228	87.3479	116.046	115.178	123.885	93.2971	0.839406	0.221711	3.78603	0.000153074	0.00618811
856	ENSG00000123643.13	SLC36A1	solute carrier family 36 member 1 [Source:HGNC Symbol;Acc:HGNC:18761]	chr5	151437046	151492379	+	55333	chr5:151437046-151492379	270.372	312.03	321.473	337.852	362.892	282.734	193.583	186.137	244.526	268.065	208.488	220.647	280.98	-0.474807	0.125448	-3.78488	0.000153785	0.00620961
857	ENSG00000172137.19	CALB2	calbindin 2 [Source:HGNC Symbol;Acc:HGNC:1435]	chr16	71358713	71390436	+	31723	chr16:71358713-71390436	56.4724	66.2875	234.072	478.677	58.4683	36.0016	25.0654	11.765	50.1297	50.3281	32.4891	29.375	117.642	-0.895689	0.236897	-3.78091	0.000156253	0.00630191
860	ENSG00000156709.15	AIFM1	apoptosis inducing factor mitochondria associated 1 [Source:HGNC Symbol;Acc:HGNC:8768]	chrX	130124666	130165879	-	41213	chrX:130124666-130165879	1888.23	1944.33	2057.96	1996.35	2267.35	2241.12	2721.01	2587.56	2300.27	2220.6	2504.38	2393.84	2251.32	0.244222	0.0647209	3.77347	0.000160994	0.0064727
858	ENSG00000048828.17	FAM120A	family with sequence similarity 120A [Source:HGNC Symbol;Acc:HGNC:13247]	chr9	93451685	93566112	+	114427	chr9:93451685-93566112	3136.67	3380.41	3034.5	2971.6	3368.51	3243.25	3708.31	3806.94	3452	3323.59	3722.64	3584.66	3546.93	0.173041	0.0458557	3.77359	0.000160917	0.0064727
859	ENSG00000132470.14	ITGB4	integrin subunit beta 4 [Source:HGNC Symbol;Acc:HGNC:6158]	chr17	75721328	75757818	+	36490	chr17:75721328-75757818	180.446	197.496	357.171	805.947	157.421	212.253	145.758	105.574	116.533	122.227	102.839	103.183	212.61	-0.876772	0.232357	-3.77338	0.00016105	0.0064727
861	ENSG00000152778.10	IFIT5	interferon induced protein with tetratricopeptide repeats 5 [Source:HGNC Symbol;Acc:HGNC:13328]	chr10	89414568	89421605	+	7037	chr10:89414568-89421605	551.814	587.609	567.715	548.553	635.21	582.671	663.456	754.064	635.29	712.163	747.102	673.407	653.902	0.263437	0.0698617	3.77083	0.000162705	0.00653164
862	ENSG00000165895.19	ARHGAP42	Rho GTPase activating protein 42 [Source:HGNC Symbol;Acc:HGNC:26545]	chr11	100687288	100993941	+	306653	chr11:100687288-100993941	3194.14	3210.42	3341.46	3382.61	2802.17	2792.8	2144.88	2510.88	2464.79	2759.42	2147.34	2507.44	2726.17	-0.351159	0.0931381	-3.7703	0.000163051	0.00653795
863	ENSG00000135127.12	BICDL1	BICD family like cargo adaptor 1 [Source:HGNC Symbol;Acc:HGNC:28095]	chr12	119989236	120094494	+	105258	chr12:119989236-120094494	129.042	92.8857	236.333	486.372	59.2914	111.021	38.6133	45.5132	82.0778	66.6085	82.8017	68.0313	115.936	-0.885909	0.235039	-3.7692	0.00016377	0.00655915
865	ENSG00000171612.7	SLC25A33	solute carrier family 25 member 33 [Source:HGNC Symbol;Acc:HGNC:29681]	chr1	9539465	9585173	+	45708	chr1:9539465-9585173	280.13	294.929	238.049	274.124	212.348	242.177	206.741	177.265	209.161	206.53	212.94	189.67	236.691	-0.34664	0.0920075	-3.76752	0.000164875	0.00658815
864	ENSG00000150687.12	PRSS23	serine protease 23 [Source:HGNC Symbol;Acc:HGNC:14370]	chr11	86791059	86952910	+	161851	chr11:86791059-86952910	5275.32	5873.3	4461.38	5338.65	2878.6	3654.2	1977.73	1702.35	2717.79	2547.7	2241.94	2574.56	3609.94	-0.759918	0.201697	-3.76763	0.000164808	0.00658815
866	ENSG00000179988.15	PSTK	phosphoseryl-tRNA kinase [Source:HGNC Symbol;Acc:HGNC:28578]	chr10	122954381	122997513	+	43132	chr10:122954381-122997513	158.823	136.293	150.336	143.702	106.41	117.434	97.9775	95.8316	103.421	99.1759	110.347	101.471	115.975	-0.399251	0.105998	-3.7666	0.000165485	0.00660489
867	ENSG00000101557.15	USP14	ubiquitin specific peptidase 14 [Source:HGNC Symbol;Acc:HGNC:12612]	chr18	158383	214629	+	56246	chr18:158383-214629	2942.16	3112.97	2891.75	3103.73	3088.64	2987.46	2663.3	2897.8	2770.7	2638.92	2834.08	2756.69	2952.38	-0.130246	0.0345897	-3.76546	0.000166245	0.00662757
868	ENSG00000139597.18	N4BP2L1	NEDD4 binding protein 2 like 1 [Source:HGNC Symbol;Acc:HGNC:25037]	chr13	32400723	32428311	-	27588	chr13:32400723-32428311	12.0025	25.274	15.2775	15.0534	14.8237	16.6324	33.8851	20.5918	24.0052	48.1049	37.5015	32.2969	22.6093	0.758421	0.201643	3.76121	0.000169095	0.00673341
869	ENSG00000168476.12	REEP4	receptor accessory protein 4 [Source:HGNC Symbol;Acc:HGNC:26176]	chr8	22138020	22141951	-	3931	chr8:22138020-22141951	217.262	233.821	237.945	255.329	174.646	178.012	158.381	171.261	174.489	155.201	127.61	154.839	186.406	-0.436563	0.116113	-3.75981	0.000170045	0.00676346
871	ENSG00000167283.9	ATP5MG	ATP synthase membrane subunit g [Source:HGNC Symbol;Acc:HGNC:14247]	chr11	118401346	118433278	+	31932	chr11:118401346-118433278	4419.36	4261.08	3920.89	3945.04	3806.99	4066.39	4621.67	4799.76	4778.75	4516.62	4334.07	4606.01	4234.6	0.177576	0.0472466	3.7585	0.000170937	0.00679025
870	ENSG00000120327.7	PCDHB14	protocadherin beta 14 [Source:HGNC Symbol;Acc:HGNC:8685]	chr5	141223343	141227759	+	4416	chr5:141223343-141227759	520.94	528.186	578.425	573.196	658.968	596.552	472.706	516.558	468.815	453.605	509.29	475.641	536.759	-0.248636	0.0661576	-3.75824	0.000171112	0.00679025
872	ENSG00000134057.15	CCNB1	cyclin B1 [Source:HGNC Symbol;Acc:HGNC:1579]	chr5	69167135	69178245	+	11110	chr5:69167135-69178245	681.584	697.221	489.424	541.724	542.589	449.466	437.895	416.889	354.39	397.293	357.62	453.795	495.736	-0.457213	0.121671	-3.75779	0.00017142	0.00679467
873	ENSG00000161381.14	PLXDC1	plexin domain containing 1 [Source:HGNC Symbol;Acc:HGNC:20945]	chr17	39063313	39154394	-	91081	chr17:39063313-39154394	227.948	288.305	172.487	148.843	61.6151	109.568	45.2585	30.2337	54.4954	43.8142	30.5917	43.605	130.423	-0.893143	0.237724	-3.75705	0.000171925	0.00680688
874	ENSG00000184564.11	SLITRK6	SLIT and NTRK like family member 6 [Source:HGNC Symbol;Acc:HGNC:23503]	chr13	85792790	85806683	-	13893	chr13:85792790-85806683	5.98597	10.3344	20.881	134.875	7.65515	17.0854	6.03889	2.7671	6.82734	2.35136	5.39865	14.3517	15.0078	-0.832984	0.221758	-3.75628	0.000172456	0.00682012
875	ENSG00000121769.8	FABP3	fatty acid binding protein 3 [Source:HGNC Symbol;Acc:HGNC:3557]	chr1	31365253	31376850	-	11597	chr1:31365253-31376850	9657.06	9629.77	8707.31	9157.57	10116	12339.2	14943.8	15320.7	12801.8	11938.3	14130.6	13703.8	11998.8	0.443446	0.1181	3.75482	0.000173466	0.00684439
876	ENSG00000158402.21	CDC25C	cell division cycle 25C [Source:HGNC Symbol;Acc:HGNC:1727]	chr5	138285269	138338355	-	53086	chr5:138285269-138338355	96.8769	90.3001	59.5877	44.2492	61.0578	37.5611	42.9897	35.7471	20.8834	26.0152	41.9287	28.0379	45.5939	-0.7597	0.202323	-3.75488	0.000173427	0.00684439
877	ENSG00000134769.23	DTNA	dystrobrevin alpha [Source:HGNC Symbol;Acc:HGNC:3057]	chr18	34493291	34891844	+	398553	chr18:34493291-34891844	1487.82	1463.49	1352.09	1299.87	1769.23	1706.27	2114.48	2299.61	2000.78	2045.29	1883.93	2112.48	1771.24	0.428627	0.114177	3.75407	0.000173988	0.00684934
878	ENSG00000159063.14	ALG8	ALG8 alpha-1,3-glucosyltransferase [Source:HGNC Symbol;Acc:HGNC:23161]	chr11	78095244	78139660	-	44416	chr11:78095244-78139660	649.899	624.255	565.906	622.087	528.642	530.396	463.593	467.961	505.234	496.441	501.321	510.594	532.701	-0.253377	0.067493	-3.75412	0.000173951	0.00684934
879	ENSG00000112651.12	MRPL2	mitochondrial ribosomal protein L2 [Source:HGNC Symbol;Acc:HGNC:14056]	chr6	43054029	43059438	-	5409	chr6:43054029-43059438	665.732	650.243	564.366	624.244	705.102	652.446	807.9	838.46	700.087	749.283	711.33	792.308	694.604	0.248244	0.0661473	3.7529	0.000174802	0.00686204
881	ENSG00000288973.1			chr7	29645921	29648968	-	3047	chr7:29645921-29648968	239.916	241.645	404.96	541.892	283.477	265.026	214.661	237.161	207.956	196.667	196.125	184.344	279.136	-0.591751	0.157685	-3.75275	0.000174906	0.00686204
880	ENSG00000116690.13	PRG4	proteoglycan 4 [Source:HGNC Symbol;Acc:HGNC:9364]	chr1	186296279	186314567	+	18288	chr1:186296279-186314567	4.55723	5.84896	75.2004	237.707	38.4113	14.2713	5.04441	0	1.14259	0.983888	1.13187	1.06493	26.6489	-0.701694	0.186954	-3.7533	0.000174519	0.00686204
882	ENSG00000144048.10	DUSP11	dual specificity phosphatase 11 [Source:HGNC Symbol;Acc:HGNC:3066]	chr2	73762184	73780157	-	17973	chr2:73762184-73780157	394.996	390.543	440.109	399.903	403.808	370.037	315.123	320.644	366.412	348.369	344.253	319.649	362.608	-0.24714	0.0659141	-3.74943	0.000177239	0.00694568
886	ENSG00000170965.10	PLAC1	placenta enriched 1 [Source:HGNC Symbol;Acc:HGNC:9044]	chrX	134565838	134764322	-	198484	chrX:134565838-134764322	28.866	24.5718	23.7785	17.7962	29.015	25.1177	55.8764	48.802	34.5725	54.0587	39.0552	27.1602	32.4599	0.669796	0.178797	3.74613	0.000179586	0.00698225
884	ENSG00000109458.9	GAB1	GRB2 associated binding protein 1 [Source:HGNC Symbol;Acc:HGNC:4066]	chr4	143336762	143474568	+	137806	chr4:143336762-143474568	3324.34	2863.82	3024.53	3390.98	5182.44	4691.7	6675.15	6630.06	5131.39	5286.5	5471.61	5654.48	4661.87	0.562024	0.150014	3.74647	0.000179338	0.00698225
883	ENSG00000080546.14	SESN1	sestrin 1 [Source:HGNC Symbol;Acc:HGNC:21595]	chr6	108984309	109094846	-	110537	chr6:108984309-109094846	2103.76	1896.52	1914.76	2086.77	1539.29	1546.87	2275.97	2304.93	2418.75	2192.79	2346.92	2476.92	2026.41	0.326123	0.0870241	3.7475	0.000178606	0.00698225
885	ENSG00000120832.10	MTERF2	mitochondrial transcription termination factor 2 [Source:HGNC Symbol;Acc:HGNC:30779]	chr12	106977277	106987160	-	9883	chr12:106977277-106987160	863.683	756.815	689.693	734.587	825.189	800.069	957.375	1035.89	988.908	936.387	976.069	791.028	820.863	0.276089	0.0736844	3.74692	0.000179022	0.00698225
888	ENSG00000198742.10	SMURF1	SMAD specific E3 ubiquitin protein ligase 1 [Source:HGNC Symbol;Acc:HGNC:16807]	chr7	99027440	99144108	-	116668	chr7:99027440-99144108	1599.45	1735.28	1687.77	1773.18	1490.34	1439.27	1324.36	1165.3	1411.48	1370.51	1382.31	1422.85	1529.92	-0.262251	0.0700018	-3.74635	0.000179427	0.00698225
887	ENSG00000197903.8	H2BC12	H2B clustered histone 12 [Source:HGNC Symbol;Acc:HGNC:13954]	chr6	27146361	27146855	-	494	chr6:27146361-27146855	159.17	170.995	253.242	232.743	222.7	260.236	145.8	135.493	161.697	149.583	180.846	166.503	183.354	-0.438064	0.116912	-3.74695	0.000178997	0.00698225
889	ENSG00000251011.6	TMEM108-AS1	TMEM108 antisense RNA 1 [Source:HGNC Symbol;Acc:HGNC:50307]	chr3	133245603	133257207	-	11604	chr3:133245603-133257207	4.49407	12.913	21.8568	76.5505	0.727403	0.60743	4.01087	2.36612	0	1.34086	0.772125	1.45176	7.50871	-0.700951	0.187085	-3.74669	0.000179183	0.00698225
890	ENSG00000151176.8	PLBD2	phospholipase B domain containing 2 [Source:HGNC Symbol;Acc:HGNC:27283]	chr12	113358566	113391629	+	33063	chr12:113358566-113391629	949.772	965.077	913.981	975.038	749.251	850.607	750.772	677.075	776.292	681.642	728.668	733.45	856.408	-0.305169	0.0814691	-3.74583	0.000179799	0.00698268
895	ENSG00000203668.3	CHML	CHM like Rab escort protein [Source:HGNC Symbol;Acc:HGNC:1941]	chr1	241628851	241640369	-	11518	chr1:241628851-241640369	1930.41	1765.3	1776.85	1686.14	2324.13	1930.64	3232.44	3216.2	2588.63	2904.39	2503.81	2582.73	2236.15	0.522572	0.139717	3.74021	0.00018387	0.00710088
892	ENSG00000171016.13	PYGO1	pygopus family PHD finger 1 [Source:HGNC Symbol;Acc:HGNC:30256]	chr15	55538884	55588947	-	50063	chr15:55538884-55588947	461.031	534.32	452.614	509.281	673.302	655.672	830.809	767.393	639.103	722.639	643.5	775.106	630.107	0.394325	0.105417	3.74063	0.000183563	0.00710088
891	ENSG00000145824.13	CXCL14	C-X-C motif chemokine ligand 14 [Source:HGNC Symbol;Acc:HGNC:10640]	chr5	135570679	135579279	-	8600	chr5:135570679-135579279	89.8577	106.24	437.944	700.132	153.474	203.472	69.3442	65.9273	111.656	141.605	122.846	63.7776	188.149	-0.879893	0.235185	-3.74128	0.000183085	0.00710088
893	ENSG00000174939.11	ASPHD1	aspartate beta-hydroxylase domain containing 1 [Source:HGNC Symbol;Acc:HGNC:27380]	chr16	29900375	29919864	+	19489	chr16:29900375-29919864	95.4211	125.934	114.06	188.631	33.249	38.8484	26.6012	17.9895	29.0896	46.458	31.5317	41.8313	72.4843	-0.881819	0.23572	-3.74097	0.000183314	0.00710088
894	ENSG00000186998.16	EMID1	EMI domain containing 1 [Source:HGNC Symbol;Acc:HGNC:18036]	chr22	29205896	29259597	+	53701	chr22:29205896-29259597	19.7059	15.3052	43.0643	75.4614	107.688	116.074	21.5664	28.0654	20.1906	17.4072	15.8756	18.1452	37.7685	-0.886194	0.236933	-3.74027	0.000183819	0.00710088
896	ENSG00000068903.21	SIRT2	sirtuin 2 [Source:HGNC Symbol;Acc:HGNC:10886]	chr19	38878555	38899862	-	21307	chr19:38878555-38899862	863.778	1013.52	929.321	851.612	624.402	633.088	1176.02	1252.37	1037.84	1103.41	1279.17	1124.11	1013.89	0.466472	0.124734	3.73973	0.000184222	0.00710651
897	ENSG00000073737.17	DHRS9	dehydrogenase/reductase 9 [Source:HGNC Symbol;Acc:HGNC:16888]	chr2	169064789	169096167	+	31378	chr2:169064789-169096167	401.06	682.011	267.827	270.042	29.5921	91.6276	33.634	15.9548	32.5315	17.3806	21.2302	40.8267	175.034	-0.822632	0.220073	-3.738	0.000185492	0.00714755
898	ENSG00000159403.18	C1R	complement C1r [Source:HGNC Symbol;Acc:HGNC:1246]	chr12	7080214	7092540	-	12326	chr12:7080214-7092540	227.133	154.955	236.836	334.59	118.804	94.3416	78.3426	68.682	95.8433	71.8128	111.819	139.9	176.16	-0.770819	0.206256	-3.7372	0.000186078	0.00716216
899	ENSG00000138756.19	BMP2K	BMP2 inducible kinase [Source:HGNC Symbol;Acc:HGNC:18041]	chr4	78776342	78916365	+	140023	chr4:78776342-78916365	897.998	963.509	867.129	894.176	991.888	935.509	1068.31	1110.18	1080.79	1094.84	1058.42	1312.23	1067.44	0.270476	0.0724505	3.73325	0.000189024	0.00726745
900	ENSG00000102287.19	GABRE	gamma-aminobutyric acid type A receptor subunit epsilon [Source:HGNC Symbol;Acc:HGNC:4085]	chrX	151953124	151974680	-	21556	chrX:151953124-151974680	575.39	575.37	567.225	456.004	466.414	472.301	921.442	1141.6	701.147	738.629	813.621	850.903	737.487	0.624334	0.167293	3.73199	0.000189975	0.0072959
901	ENSG00000115594.12	IL1R1	interleukin 1 receptor type 1 [Source:HGNC Symbol;Acc:HGNC:5993]	chr2	102064544	102179874	+	115330	chr2:102064544-102179874	550.195	802.896	666.753	898.243	165.978	164.452	63.5093	95.9286	221.626	149.887	125.313	165.554	361.94	-0.885102	0.237463	-3.72732	0.000193523	0.0074239
902	ENSG00000104213.13	PDGFRL	platelet derived growth factor receptor like [Source:HGNC Symbol;Acc:HGNC:8805]	chr8	17576433	17644071	+	67638	chr8:17576433-17644071	57.3996	83.4176	73.9766	62.5471	47.5476	52.102	31.6548	26.5901	32.4691	38.0086	36.4582	55.6316	49.3168	-0.652847	0.175342	-3.72327	0.000196658	0.00753581
903	ENSG00000110651.12	CD81	CD81 molecule [Source:HGNC Symbol;Acc:HGNC:1701]	chr11	2376177	2397397	+	21220	chr11:2376177-2397397	12741.2	12213.8	13455.3	13706.3	12133.2	14376.1	14993	15279.6	14324.3	14418.5	15231.3	15170.5	14089.4	0.183446	0.0492962	3.7213	0.000198199	0.00756967
905	ENSG00000145833.16	DDX46	DEAD-box helicase 46 [Source:HGNC Symbol;Acc:HGNC:18681]	chr5	134758771	134855133	+	96362	chr5:134758771-134855133	1883.85	1849.26	1958.51	1932.46	1895.03	1803.75	2087.91	2030.48	2164.13	2151.92	2129.23	2158.82	1998.87	0.166683	0.0447879	3.7216	0.000197964	0.00756967
904	ENSG00000133131.15	MORC4	MORC family CW-type zinc finger 4 [Source:HGNC Symbol;Acc:HGNC:23485]	chrX	106813871	107000212	-	186341	chrX:106813871-107000212	485.654	454.691	481.959	499.151	392.611	284.523	231.705	248.121	330.263	319.329	241.017	304.242	389.963	-0.561013	0.150747	-3.72154	0.000198008	0.00756967
906	ENSG00000143612.21	C1orf43	chromosome 1 open reading frame 43 [Source:HGNC Symbol;Acc:HGNC:29876]	chr1	154206696	154220637	-	13941	chr1:154206696-154220637	3805.6	3851.93	3755.22	3770.71	3659.98	3928.66	4304.12	4273.89	4075.25	4035.35	4074.64	4001.88	3950.81	0.120218	0.0323083	3.72095	0.000198476	0.00757187
907	ENSG00000162520.15	SYNC	syncoilin, intermediate filament protein [Source:HGNC Symbol;Acc:HGNC:28897]	chr1	32679906	32703596	-	23690	chr1:32679906-32703596	772.065	733.98	837.356	778.705	1298.26	1365.46	578.899	662.126	673.85	613.398	684.208	670.612	792.534	-0.520402	0.139878	-3.72041	0.000198902	0.00757976
908	ENSG00000162631.20	NTNG1	netrin G1 [Source:HGNC Symbol;Acc:HGNC:23319]	chr1	107140007	107484923	+	344916	chr1:107140007-107484923	7.38165	3.4324	17.6767	30.425	1.16464	6.69365	1.6518	4.41281	0.623576	1.91915	0.975093	1.66001	5.19017	-0.794825	0.213667	-3.71993	0.000199279	0.00758576
911	ENSG00000151914.22	DST	dystonin [Source:HGNC Symbol;Acc:HGNC:1090]	chr6	56457987	56954830	-	496843	chr6:56457987-56954830	4580.49	4875.66	5233.03	5754.98	5859.91	5657.4	7710.35	8143.47	6325.12	7070.56	6098.08	7054.02	5919.02	0.387288	0.104158	3.71827	0.000200591	0.00761853
910	ENSG00000133835.18	HSD17B4	hydroxysteroid 17-beta dehydrogenase 4 [Source:HGNC Symbol;Acc:HGNC:5213]	chr5	119452465	119637199	+	184734	chr5:119452465-119637199	2379.69	1991.98	2235.49	2070.37	2615.53	2379.5	3298.05	3014.69	2432.63	2639.76	3275.07	3147.28	2626.19	0.364195	0.0979545	3.718	0.000200808	0.00761853
912	ENSG00000170537.13	TMC7	transmembrane channel like 7 [Source:HGNC Symbol;Acc:HGNC:23000]	chr16	18983934	19063942	+	80008	chr16:18983934-19063942	91.5093	88.0364	97.2586	93.6752	82.2972	72.1811	61.8432	50.6644	72.8356	53.3982	55.2309	68.9543	73.575	-0.489537	0.131653	-3.71838	0.000200504	0.00761853
909	ENSG00000123485.12	HJURP	Holliday junction recognition protein [Source:HGNC Symbol;Acc:HGNC:25444]	chr2	233833416	233854566	-	21150	chr2:233833416-233854566	292.477	248.527	274.244	131.404	164.395	144.962	149.778	105.232	124.253	95.7253	132.924	102.591	161.525	-0.674832	0.181517	-3.71773	0.000201021	0.00761853
913	ENSG00000213977.8	TAX1BP3	Tax1 binding protein 3 [Source:HGNC Symbol;Acc:HGNC:30684]	chr17	3662895	3668679	-	5784	chr17:3662895-3668679	3262.24	3436.12	3555.7	3767.78	3037.39	3417.96	2722.02	2785.05	2857.59	2947.8	2942.66	2905.1	3242.52	-0.250002	0.0672545	-3.71725	0.000201402	0.00762462
915	ENSG00000139546.11	TARBP2	TARBP2 subunit of RISC loading complex [Source:HGNC Symbol;Acc:HGNC:11569]	chr12	53500921	53506431	+	5510	chr12:53500921-53506431	420.271	469.839	458.802	477.452	352.203	427.584	297.083	377.001	358.619	363.839	368.373	347.188	384.845	-0.298632	0.0803611	-3.71613	0.000202298	0.00764178
914	ENSG00000087116.16	ADAMTS2	ADAM metallopeptidase with thrombospondin type 1 motif 2 [Source:HGNC Symbol;Acc:HGNC:218]	chr5	179110853	179345461	-	234608	chr5:179110853-179345461	233.842	309.155	232.095	186.482	251.045	342.119	115.934	88.8259	224.874	165.023	129.22	173.711	209.02	-0.658693	0.177246	-3.71627	0.000202183	0.00764178
916	ENSG00000169432.19	SCN9A	sodium voltage-gated channel alpha subunit 9 [Source:HGNC Symbol;Acc:HGNC:10597]	chr2	166195185	166376001	-	180816	chr2:166195185-166376001	238.17	246.85	259.559	207.72	262.138	230.933	373.6	260.718	338.377	383.126	267.343	305.075	273.276	0.394836	0.10629	3.71469	0.000203454	0.00767704
917	ENSG00000117479.15	SLC19A2	solute carrier family 19 member 2 [Source:HGNC Symbol;Acc:HGNC:10938]	chr1	169463909	169485944	-	22035	chr1:169463909-169485944	336.689	334.147	293.576	335.681	296.647	381.429	388.656	441.947	363.548	418.51	386.637	419.516	367.418	0.280954	0.0756502	3.71385	0.00020413	0.00768284
919	ENSG00000183155.5	RABIF	RAB interacting factor [Source:HGNC Symbol;Acc:HGNC:9797]	chr1	202878282	202889149	-	10867	chr1:202878282-202889149	387.039	403.311	404.98	394.164	408.76	406.882	329.032	339.617	321.605	296.481	380.96	372.931	386.632	-0.234175	0.0630576	-3.71367	0.000204274	0.00768284
918	ENSG00000119699.8	TGFB3	transforming growth factor beta 3 [Source:HGNC Symbol;Acc:HGNC:11769]	chr14	75958097	75983011	-	24914	chr14:75958097-75983011	137.844	178.452	184.294	195.183	118.452	154.503	95.0783	103.49	127.01	118.845	111.259	117.161	136.35	-0.485659	0.130765	-3.71398	0.000204024	0.00768284
920	ENSG00000047648.23	ARHGAP6	Rho GTPase activating protein 6 [Source:HGNC Symbol;Acc:HGNC:676]	chrX	11117651	11665920	-	548269	chrX:11117651-11665920	183.364	181.277	223.585	230.432	337.892	303.381	413.037	471.999	334.986	339.967	386.415	358.388	315.56	0.578652	0.155891	3.71191	0.000205704	0.00772822
921	ENSG00000259291.2	ZNF710-AS1	ZNF710 antisense RNA 1 [Source:HGNC Symbol;Acc:HGNC:53141]	chr15	90074512	90082207	-	7695	chr15:90074512-90082207	842.37	783.758	775.825	768.699	759.295	797.534	1104.84	1111.74	858.305	893.534	930.74	1016.39	866.713	0.312951	0.084332	3.71094	0.000206492	0.00774938
922	ENSG00000006468.14	ETV1	ETS variant transcription factor 1 [Source:HGNC Symbol;Acc:HGNC:3490]	chr7	13891229	13991425	-	100196	chr7:13891229-13991425	6223.41	7050.61	5548.88	5625.63	7885.93	7547.49	9459.82	8904.05	8415.34	8231.98	8954.34	8454.08	7060.21	0.375757	0.101268	3.71053	0.000206827	0.00775354
923	ENSG00000015676.18	NUDCD3	NudC domain containing 3 [Source:HGNC Symbol;Acc:HGNC:22208]	chr7	44379119	44490658	-	111539	chr7:44379119-44490658	2688.9	2811.02	2583.45	2610.43	2704.09	2745.48	2299.86	2645.81	2412.13	2430.95	2213.1	2235.4	2566.37	-0.180222	0.0486082	-3.70765	0.000209193	0.00781634
926	ENSG00000164331.10	ANKRA2	ankyrin repeat family A member 2 [Source:HGNC Symbol;Acc:HGNC:13208]	chr5	73552190	73565667	-	13477	chr5:73552190-73565667	614.6	630.42	657.854	637.468	492.166	622.816	492.937	513.824	537.884	503.507	449.134	475.956	560.657	-0.291184	0.0785255	-3.70815	0.000208781	0.00781634
924	ENSG00000107789.16	MINPP1	multiple inositol-polyphosphate phosphatase 1 [Source:HGNC Symbol;Acc:HGNC:7102]	chr10	87504875	87553461	+	48586	chr10:87504875-87553461	551.808	603.19	581.311	604.628	492.664	509.604	441.483	424.77	451.974	423.256	460.734	430.572	497.327	-0.332948	0.0898034	-3.70752	0.000209298	0.00781634
925	ENSG00000148737.17	TCF7L2	transcription factor 7 like 2 [Source:HGNC Symbol;Acc:HGNC:11641]	chr10	112950247	113167678	+	217431	chr10:112950247-113167678	657.573	542.589	717.314	601.547	694.309	832.379	465.825	507.13	501.867	433.11	646.788	516.872	563.685	-0.379477	0.102357	-3.70739	0.000209407	0.00781634
927	ENSG00000171604.12	CXXC5	CXXC finger protein 5 [Source:HGNC Symbol;Acc:HGNC:26943]	chr5	139647299	139683882	+	36583	chr5:139647299-139683882	2436.96	2480.31	2376.57	2209.96	2123.89	2413.37	3015.77	2977.24	2647.11	2594.19	2947.66	2803.1	2527.28	0.267964	0.0722883	3.70688	0.000209831	0.00781675
928	ENSG00000196369.12	SRGAP2B	SLIT-ROBO Rho GTPase activating protein 2B [Source:HGNC Symbol;Acc:HGNC:35237]	chr1	144887265	145095528	-	208263	chr1:144887265-145095528	1185.67	1467.6	1122.01	1337.21	717.199	905.67	618.028	476.827	691.23	721.107	648.378	868.887	964.271	-0.630239	0.170021	-3.70683	0.00020987	0.00781675
929	ENSG00000285410.1	GABPB1-IT1	GABPB1 intronic transcript [Source:HGNC Symbol;Acc:HGNC:25469]	chr15	50348936	50354861	-	5925	chr15:50348936-50354861	332.469	288.869	334.401	335.994	372.683	355.202	444.876	399.335	387.79	423.052	396.372	398.491	351.8	0.274615	0.0740894	3.70653	0.000210119	0.00781761
930	ENSG00000153406.14	NMRAL1	NmrA like redox sensor 1 [Source:HGNC Symbol;Acc:HGNC:24987]	chr16	4461691	4495763	-	34072	chr16:4461691-4495763	267.826	291.884	277.232	291.889	279.672	254.406	183.427	159.42	226.608	216.939	250.369	214.4	249.127	-0.390974	0.105567	-3.70358	0.000212581	0.00790068
931	ENSG00000167114.13	SLC27A4	solute carrier family 27 member 4 [Source:HGNC Symbol;Acc:HGNC:10998]	chr9	128340527	128361470	+	20943	chr9:128340527-128361470	812.471	813.93	888.788	786.018	664.402	777.41	654.446	643.622	608.788	660.342	625.677	654.693	728.392	-0.292999	0.0791332	-3.7026	0.0002134	0.00792262
932	ENSG00000189319.14	FAM53B	family with sequence similarity 53 member B [Source:HGNC Symbol;Acc:HGNC:28968]	chr10	124619292	124744378	-	125086	chr10:124619292-124744378	1243.88	1240.66	1253.63	1256.75	1428.02	1687.81	2010.12	1918.36	1551.06	1728.27	1523.75	1632.12	1465.4	0.340206	0.0919395	3.70033	0.000215322	0.00798541
933	ENSG00000189241.8	TSPYL1	TSPY like 1 [Source:HGNC Symbol;Acc:HGNC:12382]	chr6	116267760	116279930	-	12170	chr6:116267760-116279930	4057	4050.57	4051.61	4221.66	4152.98	4520.9	5358.55	5163.19	4454.9	4316.26	4839.72	4629.09	4451.78	0.196459	0.053098	3.69993	0.000215655	0.00798917
935	ENSG00000151576.10	QTRT2	queuine tRNA-ribosyltransferase accessory subunit 2 [Source:HGNC Symbol;Acc:HGNC:25771]	chr3	114005833	114088422	+	82589	chr3:114005833-114088422	311.693	384.977	301.014	295.095	337.075	316.32	235.39	190.432	252.959	263.065	272.78	279.441	286.921	-0.364599	0.0986067	-3.69751	0.000217728	0.00805489
934	ENSG00000079931.15	MOXD1	monooxygenase DBH like 1 [Source:HGNC Symbol;Acc:HGNC:21063]	chr6	132296055	132401475	-	105420	chr6:132296055-132401475	144.431	82.1314	242.289	273.235	922.972	925.498	132.419	145.02	125.198	141.046	136.275	188.884	273.294	-0.873428	0.236233	-3.69731	0.000217895	0.00805489
936	ENSG00000008952.17	SEC62	SEC62 homolog, preprotein translocation factor [Source:HGNC Symbol;Acc:HGNC:11846]	chr3	169966635	169998373	+	31738	chr3:169966635-169998373	3390.77	3277.89	3269.58	3402.86	3353.84	3480.55	2838.08	2829.24	3154.3	3116.34	3033.16	3084.64	3177.04	-0.158816	0.0429794	-3.69515	0.000219753	0.00809702
938	ENSG00000102271.14	KLHL4	kelch like family member 4 [Source:HGNC Symbol;Acc:HGNC:6355]	chrX	87517409	87670050	+	152641	chrX:87517409-87670050	2534.77	2613.64	3000.12	2978.88	2216.53	2365.62	1541.81	1725.16	2334.24	2247.43	1931.69	2175.51	2290.9	-0.375284	0.101568	-3.6949	0.000219972	0.00809702
937	ENSG00000076351.13	SLC46A1	solute carrier family 46 member 1 [Source:HGNC Symbol;Acc:HGNC:30521]	chr17	28394642	28407197	-	12555	chr17:28394642-28407197	291.377	281.977	351.173	370.234	281.112	261.668	237.701	213.152	218.416	229.504	203.787	257.122	269.986	-0.409687	0.110862	-3.69548	0.000219473	0.00809702
939	ENSG00000178235.8	SLITRK1	SLIT and NTRK like family member 1 [Source:HGNC Symbol;Acc:HGNC:20297]	chr13	83877205	83882474	-	5269	chr13:83877205-83882474	6.31227	8.03046	31.2514	91.4258	16.1486	19.6584	0	1.19442	1.17999	0	8.18217	0	13.0634	-0.733283	0.198432	-3.69538	0.000219557	0.00809702
941	ENSG00000272668.2	AL590560.3	uncharacterized LOC107985216 [Source:NCBI gene (formerly Entrezgene);Acc:107985216]	chr1	159854870	159867685	+	12815	chr1:159854870-159867685	41.2025	30.9489	50.4496	57.8948	67.9544	55.0737	89.3945	98.964	68.2416	71.4985	68.6779	71.012	62.3935	0.557626	0.150952	3.69406	0.000220698	0.00810884
940	ENSG00000239282.8	CASTOR1	cytosolic arginine sensor for mTORC1 subunit 1 [Source:HGNC Symbol;Acc:HGNC:34423]	chr22	30285117	30289622	-	4505	chr22:30285117-30289622	169.407	187.835	152.938	152.853	142.567	162.87	125.704	119.555	124.528	112.909	148.776	93.8998	142.347	-0.39857	0.107897	-3.69399	0.000220762	0.00810884
942	ENSG00000082146.13	STRADB	STE20 related adaptor beta [Source:HGNC Symbol;Acc:HGNC:13205]	chr2	201387858	201480846	+	92988	chr2:201387858-201480846	1467.46	1654.34	1532.01	1644.6	1682.22	1610.02	1445.62	1398.72	1232.01	1191.59	1273.91	1233.04	1420.62	-0.294136	0.0796423	-3.69321	0.000221441	0.00812514
943	ENSG00000255052.5	FAM66D	family with sequence similarity 66 member D [Source:HGNC Symbol;Acc:HGNC:24159]	chr8	12115767	12177550	+	61783	chr8:12115767-12177550	80.3825	60.4356	73.7968	71.6186	58.3418	60.5236	116.603	93.2544	97.5329	84.5086	98.5049	164.945	87.6751	0.595928	0.161409	3.69203	0.00022247	0.00815424
944	ENSG00000072134.16	EPN2	epsin 2 [Source:HGNC Symbol;Acc:HGNC:18639]	chr17	19215615	19336715	+	121100	chr17:19215615-19336715	2161.64	2110.72	2095.53	2047.71	1721.41	1761.1	2483.78	2183.42	2871.24	2507.87	2983.77	2313.64	2188.15	0.350973	0.0950765	3.69148	0.000222952	0.00816326
946	ENSG00000188486.4	H2AX	H2A.X variant histone [Source:HGNC Symbol;Acc:HGNC:4739]	chr11	119093874	119095465	-	1591	chr11:119093874-119095465	678.531	710.883	582.586	504.464	512.684	522.161	470.45	455.637	429.093	453.178	446.584	506.96	525.035	-0.333248	0.0903018	-3.69039	0.000223913	0.00818721
945	ENSG00000089685.15	BIRC5	baculoviral IAP repeat containing 5 [Source:HGNC Symbol;Acc:HGNC:593]	chr17	78214186	78225636	+	11450	chr17:78214186-78225636	532.837	456.791	350.547	251.796	361.073	274.675	276.331	249.612	178.078	186.908	237.343	258.727	291.373	-0.592698	0.160614	-3.6902	0.00022408	0.00818721
947	ENSG00000250091.3	DNAH10OS	dynein axonemal heavy chain 10 opposite strand [Source:HGNC Symbol;Acc:HGNC:37121]	chr12	123925461	123934984	-	9523	chr12:123925461-123934984	147.034	160.769	171.873	166.364	133.784	148.3	189.803	184.131	195.603	174.315	209.444	215.144	169.318	0.316496	0.0857779	3.68972	0.000224502	0.00819397
948	ENSG00000255282.6	WTAPP1	Wilms tumor 1 associated protein pseudogene 1 [Source:HGNC Symbol;Acc:HGNC:44115]	chr11	102746968	102836766	+	89798	chr11:102746968-102836766	15.6109	12.7153	9.91458	23.0293	39.9282	2.40719	2.72478	4.69328	3.08724	1.99356	6.12784	4.31792	10.3229	-0.874715	0.237246	-3.68695	0.00022696	0.00827493
949	ENSG00000186472.20	PCLO	piccolo presynaptic cytomatrix protein [Source:HGNC Symbol;Acc:HGNC:13406]	chr7	82754012	83162930	-	408918	chr7:82754012-83162930	51.5399	69.8035	64.9858	93.0774	92.9559	79.0874	91.0846	116.233	201.806	196.71	206.219	116.275	121.31	0.760681	0.206339	3.68655	0.000227313	0.00827908
950	ENSG00000105419.18	MEIS3	Meis homeobox 3 [Source:HGNC Symbol;Acc:HGNC:29537]	chr19	47403124	47419527	-	16403	chr19:47403124-47419527	282.761	256.327	403.545	427.653	191.171	278.662	80.8701	89.4056	204.174	163.401	127.39	138.756	247.432	-0.810743	0.220104	-3.68346	0.000230091	0.00837144
951	ENSG00000105173.14	CCNE1	cyclin E1 [Source:HGNC Symbol;Acc:HGNC:1589]	chr19	29811991	29824312	+	12321	chr19:29811991-29824312	144.642	178.361	172.731	159.903	147.274	137.322	101.093	108.702	107.155	109.603	103.11	143.983	136.949	-0.449	0.121979	-3.68096	0.000232354	0.00844489
952	ENSG00000068650.19	ATP11A	ATPase phospholipid transporting 11A [Source:HGNC Symbol;Acc:HGNC:13552]	chr13	112690038	112887168	+	197130	chr13:112690038-112887168	3666.74	3570.14	3865.97	4421.66	4366.12	4374.97	6074.76	5911.87	5101.61	5497.88	5242.71	5151.08	4731.91	0.41609	0.113074	3.67982	0.000233403	0.0084741
954	ENSG00000111011.18	RSRC2	arginine and serine rich coiled-coil 2 [Source:HGNC Symbol;Acc:HGNC:30559]	chr12	122503454	122527000	-	23546	chr12:122503454-122527000	2125.45	1912.89	2000.46	1886.19	2006.23	1884.49	1722.49	1738.53	1791.22	1844	1723.62	1830.14	1932.29	-0.147768	0.0401869	-3.67703	0.000235969	0.0085493
953	ENSG00000009694.13	TENM1	teneurin transmembrane protein 1 [Source:HGNC Symbol;Acc:HGNC:8117]	chrX	124375903	124963817	-	587914	chrX:124375903-124963817	7.48947	16.3326	49.535	80.705	19.1126	5.33336	7.03401	3.45174	10.2391	5.87847	1.12546	8.48015	17.3514	-0.856148	0.232832	-3.67711	0.000235891	0.0085493
955	ENSG00000181291.8	TMEM132E	transmembrane protein 132E [Source:HGNC Symbol;Acc:HGNC:26991]	chr17	34579487	34639318	+	59831	chr17:34579487-34639318	21.4375	14.9217	50.2786	88.6094	15.8501	34.2483	8.71461	8.01721	10.9652	16.9963	7.84494	12.6565	28.0823	-0.872623	0.237456	-3.67488	0.000237957	0.00861229
956	ENSG00000198938.2	MT-CO3	mitochondrially encoded cytochrome c oxidase III [Source:HGNC Symbol;Acc:HGNC:7422]	chrM	9207	9990	+	783	chrM:9207-9990	125387	114780	122676	130811	218203	198255	276990	294805	211044	221489	221793	214576	190902	0.57946	0.157698	3.6745	0.00023832	0.0086164
957	ENSG00000171243.8	SOSTDC1	sclerostin domain containing 1 [Source:HGNC Symbol;Acc:HGNC:21748]	chr7	16461481	16530580	-	69099	chr7:16461481-16530580	28.6156	28.6416	39	58.6325	51.0624	41.6137	14.253	16.8858	18.9422	34.2309	18.9439	17.2015	30.6409	-0.76393	0.207944	-3.67373	0.000239039	0.00863339
958	ENSG00000091527.17	CDV3	CDV3 homolog [Source:HGNC Symbol;Acc:HGNC:26928]	chr3	133573686	133590261	+	16575	chr3:133573686-133590261	5899.15	6353.15	6213.83	6796.39	6236.41	6272.34	5557.05	5469.39	5740.41	5288.99	5665.8	5353.8	6025.19	-0.189438	0.0515945	-3.67167	0.000240975	0.0086942
959	ENSG00000168237.18	GLYCTK	glycerate kinase [Source:HGNC Symbol;Acc:HGNC:24247]	chr3	52287089	52295257	+	8168	chr3:52287089-52295257	77.2943	61.7032	84.4955	74.3249	42.9577	53.491	36.7009	32.3815	51.995	39.4912	49.4659	37.5396	53.3242	-0.594289	0.161924	-3.67017	0.000242387	0.00873604
960	ENSG00000107262.26	BAG1	BAG cochaperone 1 [Source:HGNC Symbol;Acc:HGNC:937]	chr9	33247820	33264720	-	16900	chr9:33247820-33264720	1380.07	1409.87	1290.91	1314.55	1552.05	1503.84	1909.3	1875.57	1753.08	1669.87	1630.32	1577.97	1544.03	0.293135	0.0798778	3.66979	0.000242746	0.00873986
963	ENSG00000198712.1	MT-CO2	mitochondrially encoded cytochrome c oxidase II [Source:HGNC Symbol;Acc:HGNC:7421]	chrM	7586	8269	+	683	chrM:7586-8269	89913.2	83232.2	84698.4	95890.6	156142	140092	217596	230878	152236	156218	163720	157652	142612	0.621325	0.169436	3.66703	0.000245386	0.00879902
962	ENSG00000105088.9	OLFM2	olfactomedin 2 [Source:HGNC Symbol;Acc:HGNC:17189]	chr19	9853718	9936515	-	82797	chr19:9853718-9936515	110.173	107.344	206.987	222.783	124.728	164.144	54.455	45.0753	104.852	91.5277	102.511	85.9025	126.907	-0.731181	0.199359	-3.66766	0.000244784	0.00879902
964	ENSG00000277701.5	AC159540.2	novel transcript	chr2	97281356	97291849	+	10493	chr2:97281356-97291849	125.985	71.2445	101.267	92.9548	90.8495	49.75	21.5483	42.0136	37.8463	38.1522	46.2005	55.6925	64.0259	-0.796916	0.217321	-3.66701	0.000245407	0.00879902
961	ENSG00000076716.9	GPC4	glypican 4 [Source:HGNC Symbol;Acc:HGNC:4452]	chrX	133300103	133415489	-	115386	chrX:133300103-133415489	3383.22	3907.67	2454.24	2644.3	1223.15	1421.17	878.503	680.188	986.954	917.432	1047.44	1244.14	1896.1	-0.845136	0.230445	-3.66741	0.000245022	0.00879902
965	ENSG00000139880.21	CDH24	cadherin 24 [Source:HGNC Symbol;Acc:HGNC:14265]	chr14	23047062	23057538	-	10476	chr14:23047062-23057538	86.7897	127.258	152.813	182.926	59.5862	73.9507	50.2051	49.0665	61.6829	62.7003	55.2819	83.5481	88.372	-0.717166	0.195699	-3.66465	0.000247679	0.00887126
966	ENSG00000064763.12	FAR2	fatty acyl-CoA reductase 2 [Source:HGNC Symbol;Acc:HGNC:25531]	chr12	29149016	29341121	+	192105	chr12:29149016-29341121	162.159	173.694	189.321	209.921	72.2624	108.529	47.0889	33.5077	87.9608	63.6056	33.0272	51.9584	99.9016	-0.862819	0.2355	-3.66377	0.000248531	0.00889257
967	ENSG00000138376.11	BARD1	BRCA1 associated RING domain 1 [Source:HGNC Symbol;Acc:HGNC:952]	chr2	214725646	214809683	-	84037	chr2:214725646-214809683	554.236	596.878	512.273	491.185	804.007	629.74	763.683	768.434	804.663	782.925	830.853	846.702	695.069	0.397578	0.108585	3.66145	0.000250794	0.00896427
968	ENSG00000068489.13	PRR11	proline rich 11 [Source:HGNC Symbol;Acc:HGNC:25619]	chr17	59155732	59206709	+	50977	chr17:59155732-59206709	466.548	499.978	426.667	428.3	409.48	247.984	381.415	185.858	228.871	194.067	250.625	270.686	337.735	-0.611436	0.167153	-3.65795	0.000254243	0.00907815
970	ENSG00000183242.13	WT1-AS	WT1 antisense RNA [Source:HGNC Symbol;Acc:HGNC:18135]	chr11	32435518	32500632	+	65114	chr11:32435518-32500632	127.072	97.5554	117.479	104.257	151.313	159.613	228.655	212.713	227.075	260.351	159.717	235.238	165.913	0.664959	0.181799	3.65765	0.000254535	0.00907847
969	ENSG00000164620.9	RELL2	RELT like 2 [Source:HGNC Symbol;Acc:HGNC:26902]	chr5	141636950	141641064	+	4114	chr5:141636950-141641064	30.8177	26.9246	42.9196	54.1238	17.3694	27.0294	11.9123	8.41052	18.6089	17.0837	13.007	23.0949	25.9195	-0.782108	0.213842	-3.65741	0.000254777	0.00907847
973	ENSG00000150630.4	VEGFC	vascular endothelial growth factor C [Source:HGNC Symbol;Acc:HGNC:12682]	chr4	176683538	176792922	-	109384	chr4:176683538-176792922	290.478	285.974	353.218	335.218	227.293	221.634	197.138	195.628	220.545	203.552	191.413	209.965	251.209	-0.456593	0.12487	-3.65654	0.000255641	0.00908457
971	ENSG00000088325.16	TPX2	TPX2 microtubule nucleation factor [Source:HGNC Symbol;Acc:HGNC:1249]	chr20	31739271	31801805	+	62534	chr20:31739271-31801805	1392.13	1404.85	1026.21	871.641	1096.66	899.22	892.576	760.73	556.019	651.785	715.526	921.935	936.352	-0.516394	0.141214	-3.65681	0.000255376	0.00908457
972	ENSG00000143867.7	OSR1	odd-skipped related transcription factor 1 [Source:HGNC Symbol;Acc:HGNC:8111]	chr2	19351485	19358623	-	7138	chr2:19351485-19358623	456.129	535.449	647.159	710.16	566.465	607.636	298.77	216.308	378.998	466.697	404.871	406.638	518.059	-0.599711	0.164015	-3.65645	0.000255737	0.00908457
974	ENSG00000136161.13	RCBTB2	RCC1 and BTB domain containing protein 2 [Source:HGNC Symbol;Acc:HGNC:1914]	chr13	48488963	48533256	-	44293	chr13:48488963-48533256	281.102	287.823	261.481	272.809	247.718	226.512	160.825	179.343	181.682	235.766	208.901	178.708	235.879	-0.43267	0.118372	-3.65516	0.00025702	0.00912077
975	ENSG00000146147.15	MLIP	muscular LMNA interacting protein [Source:HGNC Symbol;Acc:HGNC:21355]	chr6	53929982	54266280	+	336298	chr6:53929982-54266280	5280.14	5021.71	5097.56	4987.06	8650.68	7983.6	10729.3	11228.8	9320.12	8946.03	9871.45	8927.89	7946.11	0.585242	0.160127	3.65485	0.000257333	0.00912253
976	ENSG00000179921.15	GPBAR1	G protein-coupled bile acid receptor 1 [Source:HGNC Symbol;Acc:HGNC:19680]	chr2	218259496	218263861	+	4365	chr2:218259496-218263861	30.9273	21.8806	32.792	36.6765	18.1012	23.5304	3.29738	5.90187	18.2907	15.2146	12.5694	16.7565	18.8537	-0.811902	0.222185	-3.65416	0.000258021	0.00913755
977	ENSG00000152556.17	PFKM	phosphofructokinase, muscle [Source:HGNC Symbol;Acc:HGNC:8877]	chr12	48105139	48146404	+	41265	chr12:48105139-48146404	4599.67	4428.3	4634.51	4525.9	6183.96	5616.97	7521.52	7574.64	5992.87	6285.15	6236.58	5742.93	5844.33	0.373129	0.102121	3.65379	0.000258398	0.00914152
978	ENSG00000117151.13	CTBS	chitobiase [Source:HGNC Symbol;Acc:HGNC:2496]	chr1	84549611	84574480	-	24869	chr1:84549611-84574480	476.168	549.691	511.597	491.941	559.792	593.818	359.641	406.423	471.358	440.136	442.903	494.611	496.821	-0.276686	0.0757381	-3.6532	0.000258994	0.00915324
979	ENSG00000161958.11	FGF11	fibroblast growth factor 11 [Source:HGNC Symbol;Acc:HGNC:3667]	chr17	7438273	7444937	+	6664	chr17:7438273-7444937	77.0428	71.7334	75.915	69.2658	90.2732	93.8311	117.272	157.097	119.546	101.908	133.391	85.7385	90.0944	0.521338	0.14272	3.65287	0.000259327	0.00915565
980	ENSG00000103227.19	LMF1	lipase maturation factor 1 [Source:HGNC Symbol;Acc:HGNC:14154]	chr16	853634	981318	-	127684	chr16:853634-981318	329.04	389.791	426.536	351.023	250.149	270.248	176.738	183.849	238.049	226.022	191.7	272.904	275.704	-0.568049	0.155554	-3.65177	0.000260435	0.0091854
981	ENSG00000112414.15	ADGRG6	adhesion G protein-coupled receptor G6 [Source:HGNC Symbol;Acc:HGNC:13841]	chr6	142301854	142446266	+	144412	chr6:142301854-142446266	397.245	397.645	770.824	1205.83	531.052	607.976	257.325	265.587	425.572	402.677	427.076	328.886	525.427	-0.704736	0.193019	-3.65112	0.000261098	0.00919937
982	ENSG00000180447.7	GAS1	growth arrest specific 1 [Source:HGNC Symbol;Acc:HGNC:4165]	chr9	86944362	86947506	-	3144	chr9:86944362-86947506	112.456	103.192	167.034	201.568	88.1225	81.5563	67.2121	37.9908	76.1407	91.9789	59.7354	69.925	100.05	-0.70896	0.19419	-3.65086	0.000261368	0.00919951
983	ENSG00000102763.18	VWA8	von Willebrand factor A domain containing 8 [Source:HGNC Symbol;Acc:HGNC:29071]	chr13	41566835	41961120	-	394285	chr13:41566835-41961120	1120.84	1209.53	1119.45	1231.94	1405.8	1248.29	1739.7	1842.8	1450.55	1491.73	1353.26	1594.14	1404.89	0.35299	0.0967301	3.64923	0.000263031	0.00924861
984	ENSG00000066279.19	ASPM	assembly factor for spindle microtubules [Source:HGNC Symbol;Acc:HGNC:19048]	chr1	197084121	197146694	-	62573	chr1:197084121-197146694	646.33	603.099	514.061	604.158	526.926	382.966	396.616	358.429	271.737	389.406	315.228	448.463	436.836	-0.527545	0.14465	-3.64705	0.000265268	0.00931781
985	ENSG00000062725.10	APPBP2	amyloid beta precursor protein binding protein 2 [Source:HGNC Symbol;Acc:HGNC:622]	chr17	60443158	60526242	-	83084	chr17:60443158-60526242	2314.42	2549.17	2516.24	2696.37	2468.28	2568.67	2160.79	1851.82	2114.24	2103.43	2172.3	2147.86	2291.58	-0.262033	0.0718579	-3.64654	0.000265792	0.00932675
986	ENSG00000148396.19	SEC16A	SEC16 homolog A, endoplasmic reticulum export factor [Source:HGNC Symbol;Acc:HGNC:29006]	chr9	136440096	136483759	-	43663	chr9:136440096-136483759	3442.27	3442.96	3502.5	3654.77	3367.09	3316.5	2970.88	2977.67	2908.48	2978.3	3015.31	3231.14	3233.24	-0.19457	0.053364	-3.64609	0.000266265	0.00933385
987	ENSG00000188051.7	TMEM221	transmembrane protein 221 [Source:HGNC Symbol;Acc:HGNC:21943]	chr19	17435509	17448668	-	13159	chr19:17435509-17448668	29.8575	35.0862	35.2337	29.2514	29.573	24.6412	16.9436	12.6041	14.6849	24.3123	16.8383	15.8038	24.9698	-0.679854	0.186536	-3.64462	0.000267786	0.00937765
988	ENSG00000055917.16	PUM2	pumilio RNA binding family member 2 [Source:HGNC Symbol;Acc:HGNC:14958]	chr2	20248691	20352234	-	103543	chr2:20248691-20352234	3295.25	3374.57	3576.34	3573.29	3526.95	3532.48	4161.11	3950.84	3724.17	3649.45	4046.65	4480.79	3734.45	0.198833	0.0545885	3.64241	0.000270102	0.00944918
989	ENSG00000156475.19	PPP2R2B	protein phosphatase 2 regulatory subunit Bbeta [Source:HGNC Symbol;Acc:HGNC:9305]	chr5	146580742	147084784	-	504042	chr5:146580742-147084784	288.543	300.736	186.688	141.424	141.673	131.782	323.059	378.86	329.365	303.46	435.107	393.273	304.877	0.687474	0.188781	3.64165	0.000270895	0.00945935
990	ENSG00000185737.13	NRG3	neuregulin 3 [Source:HGNC Symbol;Acc:HGNC:7999]	chr10	81875194	82987179	+	1111985	chr10:81875194-82987179	49.9309	28.1565	42.9973	56.2017	70.8222	83.987	27.0867	18.6474	28.6242	42.392	25.0345	32.2981	43.2534	-0.709979	0.194963	-3.64161	0.00027094	0.00945935
991	ENSG00000121578.13	B4GALT4	beta-1,4-galactosyltransferase 4 [Source:HGNC Symbol;Acc:HGNC:927]	chr3	119211732	119240946	-	29214	chr3:119211732-119240946	742.535	750.266	893.048	1006.55	992.222	1044.76	589.788	744.913	692.681	726.37	712.885	657.11	798.323	-0.377614	0.103727	-3.64046	0.000272148	0.00949194
992	ENSG00000114638.8	UPK1B	uroplakin 1B [Source:HGNC Symbol;Acc:HGNC:12578]	chr3	119173517	119205143	+	31626	chr3:119173517-119205143	36.5258	48.6129	98.3581	254.36	19.1466	21.2576	19.1866	6.92391	34.2654	12.5924	15.5047	31.5472	42.1972	-0.853299	0.234525	-3.63842	0.000274318	0.00955799
995	ENSG00000144645.15	OSBPL10	oxysterol binding protein like 10 [Source:HGNC Symbol;Acc:HGNC:16395]	chr3	31657912	32077580	-	419668	chr3:31657912-32077580	408.902	407.618	389.12	377.504	152.498	158.735	123.662	116.098	133.799	156.362	132.077	144.083	267.139	-0.811222	0.22303	-3.63727	0.000275539	0.00957157
994	ENSG00000074706.14	IPCEF1	interaction protein for cytohesin exchange factors 1 [Source:HGNC Symbol;Acc:HGNC:21204]	chr6	154154496	154356803	-	202307	chr6:154154496-154356803	56.829	22.6256	48.9913	19.3032	19.8312	16.589	6.82137	4.88481	11.5864	12.4719	7.64699	18.4615	22.4938	-0.854563	0.23493	-3.63753	0.00027527	0.00957157
993	ENSG00000074410.14	CA12	carbonic anhydrase 12 [Source:HGNC Symbol;Acc:HGNC:1371]	chr15	63321378	63381846	-	60468	chr15:63321378-63381846	93.6168	92.015	58.179	59.9045	18.9128	17.9198	13.7074	5.86899	14.8802	15.6308	24.4871	19.9609	38.4757	-0.864882	0.23776	-3.63762	0.000275166	0.00957157
996	ENSG00000261150.3	EPPK1	epiplakin 1 [Source:HGNC Symbol;Acc:HGNC:15577]	chr8	143857324	143878467	-	21143	chr8:143857324-143878467	434.928	511.88	398.781	395.011	166.563	180.404	59.2422	58.6275	154.602	141.953	142.799	195.942	236.566	-0.851591	0.234216	-3.63592	0.000276989	0.00961229
997	ENSG00000165995.23	CACNB2	calcium voltage-gated channel auxiliary subunit beta 2 [Source:HGNC Symbol;Acc:HGNC:1402]	chr10	18140424	18543557	+	403133	chr10:18140424-18543557	3127.2	3039.58	3259.02	2771.97	4151.79	4090.2	4706.18	4941.71	4666.9	4973.92	4143.66	4189.93	3891.93	0.408735	0.112545	3.63176	0.000281499	0.009759
999	ENSG00000198093.11	ZNF649	zinc finger protein 649 [Source:HGNC Symbol;Acc:HGNC:25741]	chr19	51889235	51905040	-	15805	chr19:51889235-51905040	514.689	476.206	444.903	477.707	388.036	374.152	479.985	576.876	616.944	556.951	594.745	558.807	523.315	0.324642	0.0894027	3.63124	0.000282067	0.00975911
998	ENSG00000069329.18	VPS35	VPS35 retromer complex component [Source:HGNC Symbol;Acc:HGNC:13487]	chr16	46656132	46689518	-	33386	chr16:46656132-46689518	8066.26	7897.39	7170.2	7154.76	7928.47	7551.19	8600.45	7891.85	9030.78	8764.02	9466.19	9492.57	8375.4	0.214902	0.0591802	3.63132	0.000281978	0.00975911
1000	ENSG00000136720.7	HS6ST1	heparan sulfate 6-O-sulfotransferase 1 [Source:HGNC Symbol;Acc:HGNC:5201]	chr2	128236716	128318868	-	82152	chr2:128236716-128318868	2194.82	2331.42	2385.42	2661.18	946.938	1123.32	938.932	846.268	1078.57	1057.65	1113.71	1231.56	1565.52	-0.703628	0.193813	-3.63044	0.000282939	0.0097795
1001	ENSG00000102081.16	FMR1	FMRP translational regulator 1 [Source:HGNC Symbol;Acc:HGNC:3775]	chrX	147911919	147951125	+	39206	chrX:147911919-147951125	1609.46	1541.79	1582.71	1757.16	1574.65	1557.2	1736.72	1752.74	1896.24	1875.58	1731.88	1866.96	1679.09	0.172263	0.0474565	3.62991	0.000283525	0.00978997
1002	ENSG00000125356.7	NDUFA1	NADH:ubiquinone oxidoreductase subunit A1 [Source:HGNC Symbol;Acc:HGNC:7683]	chrX	119871832	119876662	+	4830	chrX:119871832-119876662	2444.34	2350.5	2089.83	2083.12	2340.44	2434.07	2760.46	2738.72	2675.19	2666.42	2657	2615.66	2429.06	0.225796	0.0622901	3.6249	0.000289072	0.00997154
1003	ENSG00000131473.17	ACLY	ATP citrate lyase [Source:HGNC Symbol;Acc:HGNC:115]	chr17	41866917	41930542	-	63625	chr17:41866917-41930542	4431.69	4856.97	4178.54	4505.89	3485.88	3685.64	3265.02	3140.01	3154.19	3139.45	3485.72	3366.25	3872.48	-0.347714	0.0959546	-3.62374	0.000290377	0.0100066
1004	ENSG00000061794.13	MRPS35	mitochondrial ribosomal protein S35 [Source:HGNC Symbol;Acc:HGNC:16635]	chr12	27710822	27756295	+	45473	chr12:27710822-27756295	1744.02	1569.92	1545.45	1549.33	1804.83	1737.93	1941.46	2150.19	1940.1	1851.48	1924.7	1791.42	1775.98	0.217562	0.0600837	3.62098	0.000293492	0.0101039
1005	ENSG00000015171.20	ZMYND11	zinc finger MYND-type containing 11 [Source:HGNC Symbol;Acc:HGNC:16966]	chr10	134465	254637	+	120172	chr10:134465-254637	4055.6	3977.68	3803.07	3965.78	4707.79	4412.01	4947.07	4749.69	4838.78	4568.87	4943.91	5092.91	4515.47	0.222082	0.0613548	3.61963	0.000295028	0.0101466
1006	ENSG00000179091.5	CYC1	cytochrome c1 [Source:HGNC Symbol;Acc:HGNC:2579]	chr8	144095039	144097525	+	2486	chr8:144095039-144097525	2545.91	2609.28	2312.46	2408.2	2602.05	2497.69	3309.32	3294.61	2946.74	3134.09	2792.75	2852.92	2697.81	0.283621	0.0783639	3.61929	0.000295414	0.0101498
1007	ENSG00000154518.10	ATP5MC3	ATP synthase membrane subunit c locus 3 [Source:HGNC Symbol;Acc:HGNC:843]	chr2	175176258	175181710	-	5452	chr2:175176258-175181710	8007.68	7561.24	7099.3	7147.88	8692.23	9074.59	10921.2	10813.8	9190.57	9721.98	9242.52	9622.28	8813.32	0.311833	0.086256	3.6152	0.000300115	0.0103011
1008	ENSG00000149972.12	CNTN5	contactin 5 [Source:HGNC Symbol;Acc:HGNC:2175]	chr11	99020949	100358885	+	1337936	chr11:99020949-100358885	190.048	279.89	252.44	245.797	193.498	231.503	55.5889	91.946	121.054	122.866	141.105	163.267	162.497	-0.748965	0.207261	-3.61363	0.000301941	0.0103432
1009	ENSG00000168398.7	BDKRB2	bradykinin receptor B2 [Source:HGNC Symbol;Acc:HGNC:1030]	chr14	96204679	96244166	+	39487	chr14:96204679-96244166	18.7104	24.1405	58.0825	57.0236	24.6364	26.7607	7.44022	9.3796	15.9554	11.2383	19.7333	8.95931	28.0725	-0.845046	0.233836	-3.61385	0.000301688	0.0103432
1010	ENSG00000196839.13	ADA	adenosine deaminase [Source:HGNC Symbol;Acc:HGNC:186]	chr20	44619522	44652233	-	32711	chr20:44619522-44652233	175.909	227.089	225.098	238.203	143.694	137.819	131.882	108.346	151.248	144.957	124.109	127.754	159.109	-0.494384	0.136863	-3.61225	0.000303554	0.0103882
1011	ENSG00000108219.15	TSPAN14	tetraspanin 14 [Source:HGNC Symbol;Acc:HGNC:23303]	chr10	80454166	80533124	+	78958	chr10:80454166-80533124	1043.82	1071.02	1138.15	1027.88	894.914	869.667	670.883	711.342	894.688	822.403	787.01	785.525	912.925	-0.355754	0.098523	-3.61088	0.000305162	0.0104329
1012	ENSG00000091483.8	FH	fumarate hydratase [Source:HGNC Symbol;Acc:HGNC:3700]	chr1	241497511	241519799	-	22288	chr1:241497511-241519799	3358.85	3276.03	3186.91	3205.22	4099.32	4092.75	4983.77	5081.85	4243.61	4434.52	4181.09	4327.08	4000.64	0.345818	0.0958211	3.60899	0.000307387	0.0104985
1014	ENSG00000141232.5	TOB1	transducer of ERBB2, 1 [Source:HGNC Symbol;Acc:HGNC:11979]	chr17	50862223	50867978	-	5755	chr17:50862223-50867978	1217.18	1246.58	1331.02	1271.79	1348.35	1277.62	1621.35	1459.48	1370.94	1526.78	1552.47	1542.2	1412	0.234101	0.0648839	3.60801	0.00030856	0.0105134
1013	ENSG00000064666.15	CNN2	calponin 2 [Source:HGNC Symbol;Acc:HGNC:2156]	chr19	1026586	1039068	+	12482	chr19:1026586-1039068	4645.22	5304.65	4298.75	4239.41	3587.3	3160.95	2670.88	2647.12	3260.86	3010.26	3203.77	3260.77	3819.59	-0.447616	0.124067	-3.60786	0.000308734	0.0105134
1015	ENSG00000203760.9	CENPW	centromere protein W [Source:HGNC Symbol;Acc:HGNC:21488]	chr6	126340115	126348875	+	8760	chr6:126340115-126348875	145.829	131.821	110.584	88.4495	79.2483	92.4873	61.7049	45.1674	67.4857	54.1648	81.6169	88.2847	88.9028	-0.605122	0.167705	-3.60824	0.000308278	0.0105134
1016	ENSG00000080986.13	NDC80	NDC80 kinetochore complex component [Source:HGNC Symbol;Acc:HGNC:16909]	chr18	2571557	2616635	+	45078	chr18:2571557-2616635	338.116	320.448	263.318	185.855	257.859	208.365	193.488	202.174	128.074	133.849	191.136	185.681	213.086	-0.538711	0.149351	-3.60701	0.000309749	0.0105272
1017	ENSG00000110881.12	ASIC1	acid sensing ion channel subunit 1 [Source:HGNC Symbol;Acc:HGNC:100]	chr12	50057548	50083611	+	26063	chr12:50057548-50083611	82.4895	155.537	110.498	93.6707	213.901	242.534	76.0479	58.4432	87.7826	87.7719	73.7507	76.013	113.576	-0.727655	0.201727	-3.60712	0.000309615	0.0105272
1018	ENSG00000163900.11	TMEM41A	transmembrane protein 41A [Source:HGNC Symbol;Acc:HGNC:30544]	chr3	185476496	185499057	-	22561	chr3:185476496-185499057	541.567	566.226	702.835	753.278	726.257	773.663	561.363	542.519	518.075	522.282	520.875	544.85	597.726	-0.32708	0.090691	-3.60653	0.000310322	0.0105363
1019	ENSG00000151834.16	GABRA2	gamma-aminobutyric acid type A receptor subunit alpha2 [Source:HGNC Symbol;Acc:HGNC:4076]	chr4	46243548	46475230	-	231682	chr4:46243548-46475230	34.5101	49.4079	79.8819	224.95	48.809	48.0277	21.5874	6.9231	26.6255	27.4395	44.1493	30.8967	59.615	-0.853791	0.236806	-3.60544	0.000311623	0.0105701
1020	ENSG00000112655.16	PTK7	protein tyrosine kinase 7 (inactive) [Source:HGNC Symbol;Acc:HGNC:9618]	chr6	43076307	43161719	+	85412	chr6:43076307-43161719	3426.7	3363.2	3912.01	3639.07	3044.52	4272.35	2887.66	2811.88	3014.77	2862.55	3117.99	3106.25	3395.44	-0.275502	0.0764192	-3.60514	0.000311985	0.010572
1021	ENSG00000219438.9	TAFA5	TAFA chemokine like family member 5 [Source:HGNC Symbol;Acc:HGNC:21592]	chr22	48489553	48850912	+	361359	chr22:48489553-48850912	145.069	150.042	156.269	143.809	42.6914	46.0362	28.1577	23.3599	54.3059	32.3587	46.4243	61.4648	94.992	-0.840192	0.233172	-3.60331	0.000314187	0.0106362
1022	ENSG00000118518.17	RNF146	ring finger protein 146 [Source:HGNC Symbol;Acc:HGNC:21336]	chr6	127266726	127288567	+	21841	chr6:127266726-127288567	1258.66	1306.06	1274.94	1152.25	1336.01	1416.48	1418.86	1490.58	1446.76	1471.83	1450.7	1555.9	1392.14	0.188379	0.0523329	3.59963	0.000318667	0.0107773
1023	ENSG00000141448.11	GATA6	GATA binding protein 6 [Source:HGNC Symbol;Acc:HGNC:4174]	chr18	22169589	22202528	+	32939	chr18:22169589-22202528	5275	5057.38	4844.62	4852.66	5578.5	5939.77	6949.62	6808.08	6366.6	6761.85	6230.2	6185.47	5738.89	0.306612	0.0851853	3.59936	0.000319006	0.0107782
1024	ENSG00000141551.15	CSNK1D	casein kinase 1 delta [Source:HGNC Symbol;Acc:HGNC:2452]	chr17	82239023	82273700	-	34677	chr17:82239023-82273700	5197.05	5798.22	5777.45	6014.75	5878.14	6131.91	5071.86	4978.39	5009.28	5453.41	4870.92	5293.28	5402.1	-0.179756	0.04995	-3.59872	0.000319785	0.010794
1026	ENSG00000136425.14	CIB2	calcium and integrin binding family member 2 [Source:HGNC Symbol;Acc:HGNC:24579]	chr15	78104606	78131535	-	26929	chr15:78104606-78131535	850.97	854.943	910.008	834.79	1070.76	1136.97	1414.09	1447.83	1383.8	1281	1206.39	1156.05	1117.51	0.444796	0.123704	3.59566	0.000323572	0.0108763
1029	ENSG00000181350.12	LRRC75A	leucine rich repeat containing 75A [Source:HGNC Symbol;Acc:HGNC:32403]	chr17	16441577	16492193	-	50616	chr17:16441577-16492193	646.147	661.033	593.996	443.315	457.365	433.866	702.831	728.203	736.555	706.829	735.868	700.957	643.706	0.390839	0.108684	3.59612	0.000323004	0.0108763
1027	ENSG00000137285.11	TUBB2B	tubulin beta 2B class IIb [Source:HGNC Symbol;Acc:HGNC:30829]	chr6	3223324	3231730	-	8406	chr6:3223324-3231730	455.572	533.002	468.781	477.767	276.153	327.893	197.741	147.704	250.278	250.974	255.586	244.066	348.44	-0.709471	0.19729	-3.59609	0.000323037	0.0108763
1028	ENSG00000163017.14	ACTG2	actin gamma 2, smooth muscle [Source:HGNC Symbol;Acc:HGNC:145]	chr2	73892314	73919865	+	27551	chr2:73892314-73919865	617.597	867.764	161.824	179.654	545.912	1156.95	44.6997	23.7671	126.394	85.3167	77.1747	112.227	313.782	-0.785835	0.218562	-3.59548	0.000323797	0.0108763
1025	ENSG00000102034.18	ELF4	E74 like ETS transcription factor 4 [Source:HGNC Symbol;Acc:HGNC:3319]	chrX	130063955	130110716	-	46761	chrX:130063955-130110716	208.032	208.962	270.722	399.428	72.3891	97.7429	44.171	42.9213	106.875	105.963	74.1303	115.816	149.075	-0.830794	0.231046	-3.5958	0.000323398	0.0108763
1030	ENSG00000196730.13	DAPK1	death associated protein kinase 1 [Source:HGNC Symbol;Acc:HGNC:2674]	chr9	87497228	87708634	+	211406	chr9:87497228-87708634	1719.88	1918.74	1860.63	2558.66	1400.07	1470.5	1154.52	1177	1589.91	1172.74	1233.81	1301.93	1606.73	-0.475157	0.132192	-3.59444	0.000325086	0.0108984
1031	ENSG00000275342.5	PRAG1	PEAK1 related, kinase-activating pseudokinase 1 [Source:HGNC Symbol;Acc:HGNC:25438]	chr8	8317736	8386439	-	68703	chr8:8317736-8386439	547.521	563.791	502.379	731.051	137.764	185.158	87.1776	51.6921	170.225	152.953	100.049	143.847	304.169	-0.85349	0.237445	-3.59447	0.000325047	0.0108984
1032	ENSG00000168701.19	TMEM208	transmembrane protein 208 [Source:HGNC Symbol;Acc:HGNC:25015]	chr16	67227103	67229278	+	2175	chr16:67227103-67229278	335.554	347.508	365.162	349.182	276.288	296.788	235.265	236.535	270.293	269.285	274.024	238.523	298.804	-0.355357	0.0988978	-3.59318	0.000326669	0.0109409
1034	ENSG00000130826.18	DKC1	dyskerin pseudouridine synthase 1 [Source:HGNC Symbol;Acc:HGNC:2890]	chrX	154762742	154777689	+	14947	chrX:154762742-154777689	1175.19	1206.5	1180.94	1234.63	1421.98	1382.61	1528.92	1535.81	1392.93	1497.79	1427.02	1395.98	1364.7	0.205474	0.0572125	3.59142	0.000328882	0.0109933
1033	ENSG00000071127.17	WDR1	WD repeat domain 1 [Source:HGNC Symbol;Acc:HGNC:12754]	chr4	10074339	10116949	-	42610	chr4:10074339-10116949	10904.2	13040.1	11633.5	11346.4	10493.5	11304.4	8898.18	8916.4	10608.7	10030	10186	9879.65	10988.9	-0.227761	0.0634223	-3.59118	0.000329187	0.0109933
1035	ENSG00000138180.16	CEP55	centrosomal protein 55 [Source:HGNC Symbol;Acc:HGNC:1161]	chr10	93496612	93529092	+	32480	chr10:93496612-93529092	335.54	307.85	219.561	200.479	231.191	192.023	187.313	141.964	108.317	140.059	186.101	184.331	200.141	-0.566476	0.15772	-3.59166	0.000328584	0.0109933
1036	ENSG00000163507.15	CIP2A	cellular inhibitor of PP2A [Source:HGNC Symbol;Acc:HGNC:29302]	chr3	108549864	108589644	-	39780	chr3:108549864-108589644	258.484	244.648	234.895	214.13	217.815	210.556	193.294	189.044	153.853	204.672	172.335	161.597	195.828	-0.345298	0.096182	-3.59005	0.00033062	0.0110122
1037	ENSG00000176383.9	B3GNT4	UDP-GlcNAc:betaGal beta-1,3-N-acetylglucosaminyltransferase 4 [Source:HGNC Symbol;Acc:HGNC:15683]	chr12	122203681	122208952	+	5271	chr12:122203681-122208952	4.53327	4.73888	12.7831	9.69821	8.20069	5.7134	0.808346	0.879404	0.915837	1.5231	3.63508	1.6184	4.51546	-0.826885	0.230305	-3.59039	0.000330185	0.0110122
1038	ENSG00000231187.3	AL356056.2	uncharacterized LOC102724593 [Source:NCBI gene (formerly Entrezgene);Acc:102724593]	chr10	46580708	46598150	-	17442	chr10:46580708-46598150	120.474	175.286	217.722	166.84	46.9607	52.5744	31.7913	26.2054	66.8765	48.5745	32.0752	59.2426	90.5036	-0.847982	0.236208	-3.58998	0.000330709	0.0110122
1042	ENSG00000185028.4	LRRC14B	leucine rich repeat containing 14B [Source:HGNC Symbol;Acc:HGNC:37268]	chr5	191495	196334	+	4839	chr5:191495-196334	169.674	153.946	112.856	136.328	284.532	281.661	478.257	482.454	339.675	359.944	323.619	330.501	270.376	0.753448	0.210152	3.58526	0.000336748	0.0111713
1040	ENSG00000136451.9	VEZF1	vascular endothelial zinc finger 1 [Source:HGNC Symbol;Acc:HGNC:12949]	chr17	57971547	57988259	-	16712	chr17:57971547-57988259	1762.73	1725.31	1718.94	1772.63	1932.36	2079.47	2189.17	2346.02	1967.86	2196.54	2061.97	2042.65	1991.2	0.216815	0.0604744	3.58523	0.00033678	0.0111713
1041	ENSG00000148303.17	RPL7A	ribosomal protein L7a [Source:HGNC Symbol;Acc:HGNC:10364]	chr9	133348218	133351426	+	3208	chr9:133348218-133351426	21612.2	21226.8	20938.4	21407	21187.7	21673.7	24128.5	24269	23499.5	23610	22868.7	22730.5	22242.8	0.139181	0.0388168	3.58557	0.000336339	0.0111713
1039	ENSG00000135480.17	KRT7	keratin 7 [Source:HGNC Symbol;Acc:HGNC:6445]	chr12	52232520	52252186	+	19666	chr12:52232520-52252186	193.893	313.954	129.865	174.097	5.43639	34.2732	13.6676	3.54609	7.74789	2.50108	14.4581	12.1967	112.179	-0.798309	0.222636	-3.58571	0.000336162	0.0111713
1043	ENSG00000072849.11	DERL2	derlin 2 [Source:HGNC Symbol;Acc:HGNC:17943]	chr17	5471254	5486811	-	15557	chr17:5471254-5486811	680.876	745.119	702.026	711.211	727.319	635.319	542.561	548.398	655.146	592.327	621.263	608.526	651.995	-0.23202	0.0647385	-3.58396	0.000338421	0.0112149
1044	ENSG00000063180.9	CA11	carbonic anhydrase 11 [Source:HGNC Symbol;Acc:HGNC:1370]	chr19	48637946	48646187	-	8241	chr19:48637946-48646187	352.283	248.283	381.14	375.855	262.059	256.149	174.988	179.459	249.101	244.539	229.321	233.597	266.068	-0.474594	0.132594	-3.5793	0.000344514	0.0114059
1045	ENSG00000129353.15	SLC44A2	solute carrier family 44 member 2 [Source:HGNC Symbol;Acc:HGNC:17292]	chr19	10602457	10644557	+	42100	chr19:10602457-10644557	2134.83	2164.1	2281.8	2474	2132.46	2314.82	2104.57	1986.36	1786.47	2033.19	1844.36	1966.71	2174.12	-0.201093	0.0561865	-3.57902	0.000344886	0.0114073
1046	ENSG00000134222.16	PSRC1	proline and serine rich coiled-coil 1 [Source:HGNC Symbol;Acc:HGNC:24472]	chr1	109279556	109283186	-	3630	chr1:109279556-109283186	103.172	104.443	118.464	87.1098	79.6902	101.214	52.1855	70.3388	48.3151	85.3009	85.8758	62.2272	83.9348	-0.510841	0.142756	-3.57842	0.000345676	0.0114225
1047	ENSG00000141429.14	GALNT1	polypeptide N-acetylgalactosaminyltransferase 1 [Source:HGNC Symbol;Acc:HGNC:4123]	chr18	35581117	35711834	+	130717	chr18:35581117-35711834	3567.46	3544.72	3326.28	3145.72	3263.4	3348.64	2970.27	3001.75	2995.06	3142.93	3126.22	3083.49	3201.45	-0.139716	0.0390528	-3.57762	0.000346733	0.0114465
1048	ENSG00000003987.14	MTMR7	myotubularin related protein 7 [Source:HGNC Symbol;Acc:HGNC:7454]	chr8	17296794	17413528	-	116734	chr8:17296794-17413528	15.8486	37.0603	17.9575	33.8399	23.7867	25.514	10.1047	8.85183	10.939	29.2718	5.19732	5.7056	16.5325	-0.824147	0.230403	-3.57698	0.000347581	0.0114635
1049	ENSG00000228789.9	HCG22	HLA complex group 22 (gene/pseudogene) [Source:HGNC Symbol;Acc:HGNC:27780]	chr6	31053450	31059890	+	6440	chr6:31053450-31059890	68.0682	84.7334	99.9427	81.505	98.2479	135.913	46.4103	23.388	31.7685	35.0252	69.8707	85.4327	68.3303	-0.735574	0.2058	-3.57422	0.00035128	0.0115745
1050	ENSG00000150456.11	EEF1AKMT1	EEF1A lysine methyltransferase 1 [Source:HGNC Symbol;Acc:HGNC:27351]	chr13	20728731	20773961	-	45230	chr13:20728731-20773961	40.4375	29.1988	40.1228	36.5778	51.3621	40.541	56.6588	79.8367	56.0472	77.7147	57.3539	68.1144	51.1237	0.619752	0.173411	3.5739	0.000351706	0.0115775
1051	ENSG00000136169.17	SETDB2	SET domain bifurcated histone lysine methyltransferase 2 [Source:HGNC Symbol;Acc:HGNC:20263]	chr13	49444274	49495003	+	50729	chr13:49444274-49495003	644.75	566.108	601.611	616.003	730.818	636.846	895.589	986.836	736.972	813.447	713.447	763.067	709.481	0.355202	0.0994112	3.57306	0.000352837	0.0116037
1052	ENSG00000188162.12	OTOG	otogelin [Source:HGNC Symbol;Acc:HGNC:8516]	chr11	17547259	17647150	+	99891	chr11:17547259-17647150	67.1457	61.0365	55.1656	35.3398	44.5259	40.5851	383.61	305.421	285.885	446.046	110.675	132.03	161.178	0.815797	0.228444	3.5711	0.000355482	0.0116795
1053	ENSG00000197555.10	SIPA1L1	signal induced proliferation associated 1 like 1 [Source:HGNC Symbol;Acc:HGNC:20284]	chr14	71320449	71741229	+	420780	chr14:71320449-71741229	7285.2	7663.44	5719.22	5995.65	5944.77	4849.82	8185.53	7566.07	7537.46	7721.54	9583.5	8210.59	7215.19	0.363362	0.101786	3.56986	0.000357171	0.0117239
1054	ENSG00000118298.12	CA14	carbonic anhydrase 14 [Source:HGNC Symbol;Acc:HGNC:1372]	chr1	150257251	150265078	+	7827	chr1:150257251-150265078	191.004	105.034	130.17	133.974	252.362	226.571	400.852	375.842	304.063	299.538	253.317	240.501	224.363	0.681821	0.19103	3.56918	0.000358098	0.0117337
1055	ENSG00000167792.13	NDUFV1	NADH:ubiquinone oxidoreductase core subunit V1 [Source:HGNC Symbol;Acc:HGNC:7716]	chr11	67605653	67612554	+	6901	chr11:67605653-67612554	2849.45	2709.93	2562.89	2853.21	3110.24	3088.72	4272.91	4001.8	3497.89	3368.65	3401.04	3418.12	3215.96	0.339924	0.0952397	3.56914	0.000358149	0.0117337
1056	ENSG00000136521.13	NDUFB5	NADH:ubiquinone oxidoreductase subunit B5 [Source:HGNC Symbol;Acc:HGNC:7700]	chr3	179604690	179627647	+	22957	chr3:179604690-179627647	3057.84	2959.52	2700.7	2856.16	3051.19	3144.08	4123.72	4061.54	3319.26	3689.21	3248.97	3540.87	3242.72	0.297328	0.083344	3.56747	0.000360441	0.0117976
1057	ENSG00000173391.9	OLR1	oxidized low density lipoprotein receptor 1 [Source:HGNC Symbol;Acc:HGNC:8133]	chr12	10158301	10172138	-	13837	chr12:10158301-10172138	43.46	59.6142	50.5187	36.06	3.02494	8.43508	3.68156	6.05886	6.49217	4.34744	5.72911	10.7625	23.1998	-0.834005	0.233806	-3.56708	0.000360984	0.0118042
1058	ENSG00000119421.7	NDUFA8	NADH:ubiquinone oxidoreductase subunit A8 [Source:HGNC Symbol;Acc:HGNC:7692]	chr9	122144058	122159779	-	15721	chr9:122144058-122159779	1857.18	1860.89	1692.68	1740.67	1886.88	1978.05	2476.36	2340.06	2053.84	2156.83	2127.14	2110.29	2021.26	0.261558	0.0733925	3.56383	0.000365487	0.0119237
1059	ENSG00000137575.12	SDCBP	syndecan binding protein [Source:HGNC Symbol;Acc:HGNC:10662]	chr8	58552924	58582859	+	29935	chr8:58552924-58582859	3512.13	3467.87	3570.3	3648.83	4425.3	4553.17	3176.93	3082.61	3195.66	3231.55	3158.71	3225.6	3463.14	-0.273612	0.0767675	-3.56417	0.000365009	0.0119237
1061	ENSG00000153714.6	LURAP1L	leucine rich adaptor protein 1 like [Source:HGNC Symbol;Acc:HGNC:31452]	chr9	12775020	12823060	+	48040	chr9:12775020-12823060	131.308	151.047	151.053	139.38	82.6273	103.079	74.4857	71.7677	69.0735	46.9726	114.301	82.1727	115.471	-0.612561	0.171898	-3.56351	0.000365926	0.0119237
1060	ENSG00000142408.7	CACNG8	calcium voltage-gated channel auxiliary subunit gamma 8 [Source:HGNC Symbol;Acc:HGNC:13628]	chr19	53962937	53990215	+	27278	chr19:53962937-53990215	86.1412	92.8429	92.5069	75.0098	54.1517	40.8734	24.1108	21.8628	43.2249	42.1215	27.0165	27.5585	55.727	-0.80458	0.225787	-3.56345	0.000366017	0.0119237
1062	ENSG00000149328.15	GLB1L2	galactosidase beta 1 like 2 [Source:HGNC Symbol;Acc:HGNC:25129]	chr11	134331874	134378341	+	46467	chr11:134331874-134378341	88.3347	102.626	142.317	171.934	80.945	73.4776	69.8699	47.1494	70.9228	62.0209	69.0589	57.8549	99.7296	-0.655217	0.18398	-3.56135	0.000368958	0.0120082
1063	ENSG00000152661.9	GJA1	gap junction protein alpha 1 [Source:HGNC Symbol;Acc:HGNC:4274]	chr6	121435595	121449727	+	14132	chr6:121435595-121449727	14832.9	15164.6	8648.25	8360.55	9462.54	9513.8	16513.8	16092.1	17310.3	17055.2	16249.7	15367.6	12771.8	0.518953	0.145732	3.561	0.000369447	0.0120128
1064	ENSG00000099624.8	ATP5F1D	ATP synthase F1 subunit delta [Source:HGNC Symbol;Acc:HGNC:837]	chr19	1241746	1244825	+	3079	chr19:1241746-1244825	2067.91	2034.74	1952.53	1775.68	1981.42	2086.69	2498.13	2433.06	2454.95	2446.51	2092.47	2145.46	2112.77	0.237299	0.0666868	3.5584	0.000373116	0.0121206
1065	ENSG00000204604.13	ZNF468	zinc finger protein 468 [Source:HGNC Symbol;Acc:HGNC:33105]	chr19	52838010	52857649	-	19639	chr19:52838010-52857649	376.469	359.101	324.167	385.856	264.325	305.553	222.697	277.029	259.671	247.449	256.923	277.934	286.502	-0.370325	0.104114	-3.55693	0.000375208	0.0121772
1066	ENSG00000113083.15	LOX	lysyl oxidase [Source:HGNC Symbol;Acc:HGNC:6664]	chr5	122063195	122078413	-	15218	chr5:122063195-122078413	1292.22	1491.4	1234.78	1823.89	347.985	473.458	122.684	90.9623	464.617	379.215	300.501	287.618	726.236	-0.840116	0.236245	-3.55612	0.000376378	0.0122037
1067	ENSG00000226757.2	PP12613	uncharacterized LOC100192379 [Source:NCBI gene (formerly Entrezgene);Acc:100192379]	chr4	121764585	121766814	+	2229	chr4:121764585-121766814	3.75073	5.16073	5.59378	3.26627	18.0482	12.3911	23.0501	29.9421	13.6284	25.4221	32.7129	15.8872	13.1718	0.844063	0.237506	3.55386	0.000379628	0.0122975
1068	ENSG00000054938.17	CHRDL2	chordin like 2 [Source:HGNC Symbol;Acc:HGNC:24168]	chr11	74696429	74731426	-	34997	chr11:74696429-74731426	13.6279	9.50266	22.9549	14.4819	23.1259	31.5899	5.87957	5.05519	11.8633	1.76896	7.63532	8.36289	20.9221	-0.828107	0.233038	-3.55353	0.000380094	0.0123011
1069	ENSG00000162878.13	PKDCC	protein kinase domain containing, cytoplasmic [Source:HGNC Symbol;Acc:HGNC:25123]	chr2	42048021	42058517	+	10496	chr2:42048021-42058517	1299.6	1380.67	1373.91	1694.9	731.559	794.152	549.381	471.103	685.536	646.894	881.81	877.262	967.991	-0.6647	0.187136	-3.55196	0.000382379	0.0123635
1070	ENSG00000090530.10	P3H2	prolyl 3-hydroxylase 2 [Source:HGNC Symbol;Acc:HGNC:19317]	chr3	189956728	190122437	-	165709	chr3:189956728-190122437	600.814	459.782	593.476	496.575	300.204	378.911	231.258	176.487	331.637	311.181	294.799	344.287	405.403	-0.62174	0.175099	-3.55078	0.000384084	0.012407
1071	ENSG00000106554.13	CHCHD3	coiled-coil-helix-coiled-coil-helix domain containing 3 [Source:HGNC Symbol;Acc:HGNC:21906]	chr7	132784870	133082090	-	297220	chr7:132784870-133082090	1755.82	1726.93	1492.73	1597.81	1657.97	1846.4	1968.59	2177.45	2047.73	1896.26	1937.86	1858.97	1834.79	0.2332	0.0656834	3.55036	0.000384698	0.012408
1072	ENSG00000165899.12	OTOGL	otogelin like [Source:HGNC Symbol;Acc:HGNC:26901]	chr12	80099537	80380880	+	281343	chr12:80099537-80380880	18.04	88.9072	77.919	214.396	23.9862	11.1693	15.3534	30.3082	24.3338	11.065	13.6157	20.4235	40.927	-0.837541	0.235909	-3.55027	0.000384832	0.012408
1073	ENSG00000101000.6	PROCR	protein C receptor [Source:HGNC Symbol;Acc:HGNC:9452]	chr20	35172072	35216240	+	44168	chr20:35172072-35216240	603.143	509.689	1016.43	1134.1	202.954	237.385	112.064	100.106	263.28	328.12	306.441	320.819	428.973	-0.823994	0.232344	-3.54643	0.000390482	0.0125784
1074	ENSG00000136193.17	SCRN1	secernin 1 [Source:HGNC Symbol;Acc:HGNC:22192]	chr7	29920104	29990289	-	70185	chr7:29920104-29990289	4014.82	4052.29	4386.61	4862.32	4210.43	4268.92	3997.77	3610.34	3797.21	3583.62	3760.49	3706.74	4095.73	-0.197367	0.0556908	-3.54398	0.000394142	0.0126845
1075	ENSG00000110063.10	DCPS	decapping enzyme, scavenger [Source:HGNC Symbol;Acc:HGNC:29812]	chr11	126304060	126350005	+	45945	chr11:126304060-126350005	523.612	424.017	383.759	404.306	378.385	458.688	541.494	495.727	576.962	457.846	601.722	580.042	479.018	0.324827	0.0916862	3.54282	0.000395879	0.0126931
1078	ENSG00000139180.11	NDUFA9	NADH:ubiquinone oxidoreductase subunit A9 [Source:HGNC Symbol;Acc:HGNC:7693]	chr12	4649095	4694317	+	45222	chr12:4649095-4694317	1433.03	1441.83	1594.86	1539.91	1617.63	1738.94	2040.29	1963.95	1817.62	1917.81	1763.71	1808.42	1747.54	0.265742	0.0750037	3.54305	0.000395534	0.0126931
1077	ENSG00000133874.2	RNF122	ring finger protein 122 [Source:HGNC Symbol;Acc:HGNC:21147]	chr8	33547754	33567128	-	19374	chr8:33547754-33567128	498.11	526.474	465.855	432.147	542.489	571.144	373.562	355.931	351.914	380.16	465.016	457.457	495.705	-0.333687	0.0941811	-3.54304	0.000395547	0.0126931
1076	ENSG00000112139.17	MDGA1	MAM domain containing glycosylphosphatidylinositol anchor 1 [Source:HGNC Symbol;Acc:HGNC:19267]	chr6	37630679	37699306	-	68627	chr6:37630679-37699306	124.79	175.073	137.058	290.807	147.812	77.9718	73.9383	51.7606	105.61	64.489	87.2421	96.558	125.316	-0.73532	0.207535	-3.5431	0.000395447	0.0126931
1079	ENSG00000113396.13	SLC27A6	solute carrier family 27 member 6 [Source:HGNC Symbol;Acc:HGNC:11000]	chr5	128538013	129033642	+	495629	chr5:128538013-129033642	7829.07	8800.7	5483.97	4759.47	5859.34	5427.43	8857.23	8466.37	9749.84	9057.96	10733.1	10245.3	7719.9	0.519794	0.146766	3.54167	0.000397609	0.0127358
1080	ENSG00000197614.11	MFAP5	microfibril associated protein 5 [Source:HGNC Symbol;Acc:HGNC:29673]	chr12	8637346	8662888	-	25542	chr12:8637346-8662888	472.37	561.772	398.144	514.873	37.2474	85.6315	92.2139	90.7999	93.7025	68.4001	56.5711	33.9613	202.372	-0.820004	0.231545	-3.54144	0.000397948	0.0127358
1081	ENSG00000148468.17	FAM171A1	family with sequence similarity 171 member A1 [Source:HGNC Symbol;Acc:HGNC:23522]	chr10	15211643	15371289	-	159646	chr10:15211643-15371289	2276.01	2161.64	2349.59	2204.27	2484.04	2643.89	2957.55	3087.47	2538.05	2869.91	2722.78	2752.6	2523.64	0.255831	0.0722821	3.53933	0.000401138	0.012826
1082	ENSG00000171864.5	PRND	prion like protein doppel [Source:HGNC Symbol;Acc:HGNC:15748]	chr20	4721909	4728460	+	6551	chr20:4721909-4728460	2.81057	1.71968	1.86715	0.815817	1.06174	1.77435	8.02921	16.1147	6.82071	5.87314	4.50647	3.17888	4.68889	0.832082	0.235121	3.53895	0.000401723	0.0128329
1083	ENSG00000172985.11	SH3RF3	SH3 domain containing ring finger 3 [Source:HGNC Symbol;Acc:HGNC:24699]	chr2	109129205	109504634	+	375429	chr2:109129205-109504634	378.358	412.67	456.767	393.895	267.568	288.603	126.534	110.479	195.601	214.464	210.572	242.698	321.225	-0.733827	0.207387	-3.53845	0.000402485	0.0128453
1084	ENSG00000101972.20	STAG2	stromal antigen 2 [Source:HGNC Symbol;Acc:HGNC:11355]	chrX	123960212	124422664	+	462452	chrX:123960212-124422664	9493.6	8459.74	8316.08	7926.15	9086.21	8862.21	9486.26	10316.2	9759.33	10044.3	9461.39	9808.47	8895.61	0.173421	0.0490456	3.53591	0.00040637	0.0129574
1085	ENSG00000103528.17	SYT17	synaptotagmin 17 [Source:HGNC Symbol;Acc:HGNC:24119]	chr16	19167971	19268332	+	100361	chr16:19167971-19268332	6.4841	20.7456	29.2469	61.8047	9.0603	4.46042	0	9.11153	7.14785	2.32036	4.07266	0.66639	11.8536	-0.787833	0.222859	-3.53511	0.000407603	0.0129847
1086	ENSG00000175449.14	RFESD	Rieske Fe-S domain containing [Source:HGNC Symbol;Acc:HGNC:29587]	chr5	95646754	95684773	+	38019	chr5:95646754-95684773	31.2167	12.0373	12.6367	15.3771	16.7602	18.0299	32.2767	18.0966	45.0772	39.6604	31.9186	34.4956	27.6115	0.712082	0.201472	3.53439	0.000408711	0.012996
1087	ENSG00000258824.2	AL122035.1	novel transcript	chr14	64422935	64448557	-	25622	chr14:64422935-64448557	12.2943	10.3549	18.3978	13.1832	20.1554	12.9793	24.6982	25.4575	25.8787	26.1131	23.9805	26.3637	20.0463	0.660422	0.186852	3.53447	0.000408596	0.012996
1088	ENSG00000111752.11	PHC1	polyhomeotic homolog 1 [Source:HGNC Symbol;Acc:HGNC:3182]	chr12	8913896	8941467	+	27571	chr12:8913896-8941467	1898.74	2142.1	1852.97	1935.72	2163.66	1909.06	2391.5	2433.64	2448.66	2252.01	2215.18	2007.89	2160.42	0.204835	0.0579648	3.53377	0.000409672	0.0130146
1089	ENSG00000081189.16	MEF2C	myocyte enhancer factor 2C [Source:HGNC Symbol;Acc:HGNC:6996]	chr5	88717117	88904257	-	187140	chr5:88717117-88904257	1255.18	1389.86	1201.03	1212.59	1116.98	1277.56	639.933	584.826	856.732	906.092	718.431	1181.5	1076.84	-0.537901	0.152315	-3.53151	0.000413201	0.0131147
1090	ENSG00000132423.12	COQ3	coenzyme Q3, methyltransferase [Source:HGNC Symbol;Acc:HGNC:18175]	chr6	99369401	99394195	-	24794	chr6:99369401-99394195	206.876	184.557	173.509	177.237	208.651	191	252.538	273.381	214.366	242.963	217.684	254.389	208.404	0.337352	0.0955335	3.53124	0.000413609	0.0131156
1091	ENSG00000065978.19	YBX1	Y-box binding protein 1 [Source:HGNC Symbol;Acc:HGNC:8014]	chr1	42682418	42703805	+	21387	chr1:42682418-42703805	32339.9	31984.4	29417.1	27529.2	29143.1	28850.5	36044.6	36786.9	35279.7	35520	33567.3	33402.8	31711.7	0.228063	0.064621	3.52924	0.000416758	0.0132033
1092	ENSG00000102385.13	DRP2	dystrophin related protein 2 [Source:HGNC Symbol;Acc:HGNC:3032]	chrX	101219769	101264502	+	44733	chrX:101219769-101264502	510.79	541.379	536.623	547.168	137.002	172.308	136.75	107.732	179.49	166.077	150.337	155.081	254.073	-0.83081	0.235458	-3.52848	0.000417952	0.013229
1093	ENSG00000146067.16	FAM193B	family with sequence similarity 193 member B [Source:HGNC Symbol;Acc:HGNC:25524]	chr5	177519789	177554563	-	34774	chr5:177519789-177554563	713.864	673.01	718.694	646.159	586.971	599.323	751.312	800.525	856.417	764.209	779.853	748.427	706.656	0.249019	0.0706636	3.524	0.00042508	0.01343
1094	ENSG00000148798.11	INA	internexin neuronal intermediate filament protein alpha [Source:HGNC Symbol;Acc:HGNC:6057]	chr10	103277138	103290346	+	13208	chr10:103277138-103290346	449.802	501.333	415.282	401.485	160.32	217.215	110.356	94.3989	129.559	159.505	180.322	179.055	286.787	-0.810689	0.230047	-3.52402	0.00042505	0.01343
1095	ENSG00000150782.12	IL18	interleukin 18 [Source:HGNC Symbol;Acc:HGNC:5986]	chr11	112143253	112164096	-	20843	chr11:112143253-112164096	57.3934	36.718	175.647	575.321	38.3957	49.5485	14.6882	2.65589	3.4009	0.975582	15.4202	8.82509	77.8445	-0.699824	0.198625	-3.52334	0.000426152	0.0134516
1096	ENSG00000246705.5	H2AJ	H2A.J histone [Source:HGNC Symbol;Acc:HGNC:14456]	chr12	14774405	14778002	+	3597	chr12:14774405-14778002	469.125	505.332	490.78	453.283	377.326	441.321	286.442	287.342	427.987	377.481	355.189	325.711	399.572	-0.387851	0.110119	-3.52211	0.000428119	0.0135014
1097	ENSG00000177822.9	TENM3-AS1	TENM3 antisense RNA 1 [Source:HGNC Symbol;Acc:HGNC:28076]	chr4	181874438	182145249	-	270811	chr4:181874438-182145249	125.588	118.21	165.41	184.776	180.415	215.853	107.966	94.3812	137.9	137.976	95.8663	111.741	133.785	-0.481419	0.136727	-3.52103	0.000429866	0.0135441
1098	ENSG00000169231.13	THBS3	thrombospondin 3 [Source:HGNC Symbol;Acc:HGNC:11787]	chr1	155195588	155209051	-	13463	chr1:155195588-155209051	293.74	294.049	368.645	408.101	160.332	161.661	111.502	147.182	162.535	140.518	145.946	186.967	230.851	-0.702609	0.199738	-3.51764	0.000435395	0.0137058
1099	ENSG00000117650.13	NEK2	NIMA related kinase 2 [Source:HGNC Symbol;Acc:HGNC:7745]	chr1	211658657	211675630	-	16973	chr1:211658657-211675630	174.484	175.841	146.978	139.227	161.013	133.877	109.667	96.5738	61.4821	89.6919	119.016	115.671	122.652	-0.569127	0.161868	-3.516	0.000438109	0.0137787
1100	ENSG00000259692.6	AC104041.1	novel transcript	chr15	81633426	82013579	-	380153	chr15:81633426-82013579	14.0911	11.8948	10.7754	10.6189	21.4752	16.4285	31.7835	32.2599	38.048	21.9619	21.7615	27.4469	22.5145	0.74215	0.211125	3.51521	0.000439403	0.0138068
1101	ENSG00000132300.19	PTCD3	pentatricopeptide repeat domain 3 [Source:HGNC Symbol;Acc:HGNC:24717]	chr2	86106223	86142157	+	35934	chr2:86106223-86142157	2700.8	2470.2	2179.37	2420.6	2485.06	2320.35	2984.62	2973.52	2873.13	2490.18	2948.96	2609.07	2606.95	0.208079	0.0592025	3.5147	0.00044025	0.0138209
1102	ENSG00000164112.14	TMEM155	transmembrane protein 155 [Source:HGNC Symbol;Acc:HGNC:26418]	chr4	121758881	121765427	-	6546	chr4:121758881-121765427	102.064	81.2935	73.7362	75.5932	320.528	271.498	426.917	452.421	290.92	304.266	487.936	314.793	233.47	0.812922	0.231322	3.51425	0.000440998	0.0138318
1103	ENSG00000107672.15	NSMCE4A	NSE4 homolog A, SMC5-SMC6 complex component [Source:HGNC Symbol;Acc:HGNC:25935]	chr10	121957091	121975217	-	18126	chr10:121957091-121975217	692.254	652.999	692.058	638.188	774.189	749.394	731.905	817.49	891.703	844.419	833.599	790.689	735.2	0.22226	0.0632562	3.51365	0.000441998	0.0138506
1104	ENSG00000112319.20	EYA4	EYA transcriptional coactivator and phosphatase 4 [Source:HGNC Symbol;Acc:HGNC:3522]	chr6	133240514	133532128	+	291614	chr6:133240514-133532128	1819.86	2186.19	1406.97	1331.87	512.991	638.69	2556.22	2474.87	2324.61	2078.62	2818.26	2660.31	1941.11	0.703845	0.200346	3.51315	0.000442823	0.0138517
1106	ENSG00000269955.2	FMC1-LUC7L2	FMC1-LUC7L2 readthrough [Source:HGNC Symbol;Acc:HGNC:44671]	chr7	139341360	139422599	+	81239	chr7:139341360-139422599	808.874	881.865	854.872	864.592	914.029	925.744	1066.02	1109.47	1025.86	1072.6	958.7	976.167	980.235	0.237275	0.0675409	3.51306	0.00044298	0.0138517
1105	ENSG00000166963.13	MAP1A	microtubule associated protein 1A [Source:HGNC Symbol;Acc:HGNC:6835]	chr15	43510958	43531620	+	20662	chr15:43510958-43531620	2393.07	2590.75	2382.47	2464.32	2346.69	2493.84	1885.93	1838.6	1598.85	1589.46	1999.05	1975.55	2307.54	-0.403458	0.11485	-3.51291	0.000443235	0.0138517
1107	ENSG00000015568.13	RGPD5	RANBP2 like and GRIP domain containing 5 [Source:HGNC Symbol;Acc:HGNC:32418]	chr2	109792758	109857705	+	64947	chr2:109792758-109857705	3403.64	3003.42	2687	3638.58	3702.8	4102.65	1868.82	1794.42	2791.98	2883.09	2259.79	3024.37	2919.97	-0.451281	0.128508	-3.51169	0.000445265	0.0139026
1108	ENSG00000082175.16	PGR	progesterone receptor [Source:HGNC Symbol;Acc:HGNC:8910]	chr11	101029624	101129813	-	100189	chr11:101029624-101129813	330.502	370.185	385.107	508.458	268.327	376.912	620.157	701.305	515.775	582.346	595.859	672.081	500.958	0.606074	0.172632	3.51078	0.000446793	0.0139377
1110	ENSG00000165238.17	WNK2	WNK lysine deficient protein kinase 2 [Source:HGNC Symbol;Acc:HGNC:14542]	chr9	93184122	93320572	+	136450	chr9:93184122-93320572	2133.69	1746.58	2384.66	2389.04	3837.17	3258.27	4973.08	4685.42	3745.8	3794.66	3892.13	4215.58	3257.37	0.58613	0.167038	3.50895	0.000449874	0.0140085
1109	ENSG00000163807.6	KIAA1143	KIAA1143 [Source:HGNC Symbol;Acc:HGNC:29198]	chr3	44737661	44761619	-	23958	chr3:44737661-44761619	2739.82	2855.61	2551.76	2302.59	2673.79	2767.98	3305.83	3267.81	3240.73	2884.73	3160.86	2777.06	2817.37	0.225433	0.0642441	3.50901	0.000449772	0.0140085
1112	ENSG00000111816.8	FRK	fyn related Src family tyrosine kinase [Source:HGNC Symbol;Acc:HGNC:3955]	chr6	115931149	116060891	-	129742	chr6:115931149-116060891	7.48938	7.73646	7.47711	9.78231	20.1744	20.4452	28.1366	31.0654	26.1668	19.5952	20.258	24.3806	16.5874	0.753615	0.214972	3.50565	0.000455501	0.0141582
1111	ENSG00000106610.16	STAG3L4	stromal antigen 3-like 4 (pseudogene) [Source:HGNC Symbol;Acc:HGNC:33887]	chr7	67302621	67362950	+	60329	chr7:67302621-67362950	512.451	531.811	550.056	522.695	518.952	535.226	434.625	446.131	499.839	470.851	428.723	399.273	477.229	-0.239289	0.0682539	-3.50586	0.000455133	0.0141582
1113	ENSG00000229931.2	ATXN1-AS1	ATXN1 antisense RNA 1 [Source:HGNC Symbol;Acc:HGNC:40515]	chr6	16761138	16763947	+	2809	chr6:16761138-16763947	453.785	456.269	425.298	426.863	435.985	396.719	480.296	481.572	533.878	485.039	558.266	560.704	485.71	0.250025	0.071332	3.50509	0.000456449	0.0141749
1114	ENSG00000241852.11	C8orf58	chromosome 8 open reading frame 58 [Source:HGNC Symbol;Acc:HGNC:32233]	chr8	22599599	22604150	+	4551	chr8:22599599-22604150	211.903	275.414	255.189	253.153	205.89	213.076	176.361	144.395	175.851	216.829	164.201	177.829	210.989	-0.395637	0.11295	-3.50276	0.000460462	0.0142867
1115	ENSG00000140379.9	BCL2A1	BCL2 related protein A1 [Source:HGNC Symbol;Acc:HGNC:991]	chr15	79960892	79971196	-	10304	chr15:79960892-79971196	3.70097	9.309	7.27317	6.44732	4.16936	5.15236	0	0	1.10993	0	1.11529	3.04281	3.79306	-0.803539	0.229436	-3.50223	0.000461382	0.0143024
1116	ENSG00000198932.13	GPRASP1	G protein-coupled receptor associated sorting protein 1 [Source:HGNC Symbol;Acc:HGNC:24834]	chrX	102651092	102659083	+	7991	chrX:102651092-102659083	170.684	166.571	198.462	180.676	283.901	232.136	299.621	262.949	261.922	255.181	283.798	294.753	238.718	0.404897	0.115638	3.50141	0.000462802	0.0143336
1118	ENSG00000198482.14	ZNF808	zinc finger protein 808 [Source:HGNC Symbol;Acc:HGNC:33230]	chr19	52527652	52564464	+	36812	chr19:52527652-52564464	116.409	152.248	110.734	90.3655	147.337	133.416	198.945	186.329	150.589	188.298	175.483	196.675	153.032	0.496743	0.141913	3.50033	0.00046469	0.014378
1117	ENSG00000131174.7	COX7B	cytochrome c oxidase subunit 7B [Source:HGNC Symbol;Acc:HGNC:2291]	chrX	77899440	77907376	+	7936	chrX:77899440-77907376	4578.03	4319.19	3813.41	3493.14	4041.46	4148.98	4944.17	5334.88	4966.85	5052.6	4371.66	4957.69	4351.62	0.27276	0.0779291	3.50011	0.000465069	0.014378
1120	ENSG00000256045.3	MTRNR2L10	MT-RNR2 like 10 [Source:HGNC Symbol;Acc:HGNC:37167]	chrX	55181392	55182442	-	1050	chrX:55181392-55182442	8.46096	11.1923	17.6425	9.82534	20.1668	17.5796	59.8723	51.8982	37.3733	40.9329	39.627	6.34643	23.2681	0.828082	0.236639	3.49934	0.000466406	0.0143969
1119	ENSG00000160588.10	MPZL3	myelin protein zero like 3 [Source:HGNC Symbol;Acc:HGNC:27279]	chr11	118226690	118252365	-	25675	chr11:118226690-118252365	51.4458	59.4803	55.7031	74.0736	52.3331	46.6367	28.6404	25.879	33.4751	33.858	57.7037	37.568	47.1414	-0.577303	0.164978	-3.49928	0.000466511	0.0143969
1121	ENSG00000136738.15	STAM	signal transducing adaptor molecule [Source:HGNC Symbol;Acc:HGNC:11357]	chr10	17644151	17716824	+	72673	chr10:17644151-17716824	1045.15	1185.26	1183.64	1157	1111.1	1036.04	1514.41	1426.78	1335.79	1268.69	1336.46	1277.18	1246	0.272705	0.0779474	3.49858	0.000467736	0.0144077
1122	ENSG00000152234.16	ATP5F1A	ATP synthase F1 subunit alpha [Source:HGNC Symbol;Acc:HGNC:823]	chr18	46080248	46104334	-	24086	chr18:46080248-46104334	19467.2	18915.1	18677.9	18953.8	22201.8	21015	26143.3	26295.9	21928.2	23120.1	22823.8	23017.6	21651.2	0.259007	0.0740388	3.49825	0.000468314	0.0144077
1123	ENSG00000160193.12	WDR4	WD repeat domain 4 [Source:HGNC Symbol;Acc:HGNC:12756]	chr21	42843094	42879568	-	36474	chr21:42843094-42879568	129.888	114.21	89.9986	90.1032	82.2242	103.585	65.5922	77.9525	67.1563	85.0097	72.4128	51.4164	83.2536	-0.489232	0.139849	-3.49829	0.000468256	0.0144077
1124	ENSG00000172346.15	CSDC2	cold shock domain containing C2 [Source:HGNC Symbol;Acc:HGNC:30359]	chr22	41561010	41577741	+	16731	chr22:41561010-41577741	147.974	182.739	203.12	287.08	55.154	118.563	56.0904	42.5627	73.7686	83.0556	68.7192	84.6604	126.724	-0.800379	0.228802	-3.49813	0.000468529	0.0144077
1125	ENSG00000175063.17	UBE2C	ubiquitin conjugating enzyme E2 C [Source:HGNC Symbol;Acc:HGNC:15937]	chr20	45812576	45816957	+	4381	chr20:45812576-45816957	296.32	269.389	187.518	165.445	203.018	148.928	162.425	136.933	108.614	163.371	105.882	151.891	169.677	-0.540162	0.154444	-3.49746	0.000469716	0.0144314
1126	ENSG00000137845.15	ADAM10	ADAM metallopeptidase domain 10 [Source:HGNC Symbol;Acc:HGNC:188]	chr15	58588809	58749791	-	160982	chr15:58588809-58749791	3559.63	4066.28	3963.36	4075.85	2903.47	3332.57	2912.48	2519.15	2986.18	2949.68	2811.07	2833.66	3272.24	-0.347873	0.0994773	-3.497	0.000470515	0.0144431
1127	ENSG00000123892.12	RAB38	RAB38, member RAS oncogene family [Source:HGNC Symbol;Acc:HGNC:9776]	chr11	88113251	88175443	-	62192	chr11:88113251-88175443	7.60685	12.129	27.4977	55.9419	5.73413	7.18778	8.62828	1.73974	4.08442	5.27354	0	5.71762	10.0182	-0.800019	0.228835	-3.49605	0.000472195	0.0144818
1128	ENSG00000198729.5	PPP1R14C	protein phosphatase 1 regulatory inhibitor subunit 14C [Source:HGNC Symbol;Acc:HGNC:14952]	chr6	150143044	150250392	+	107348	chr6:150143044-150250392	5706.79	5552.97	5198.4	5197.51	5698.99	5375.84	6601.25	6719.73	6778.94	6747.53	7112.33	7136.51	6062.73	0.316071	0.0904284	3.49526	0.000473601	0.014512
1129	ENSG00000216490.4	IFI30	IFI30 lysosomal thiol reductase [Source:HGNC Symbol;Acc:HGNC:5398]	chr19	18173162	18178117	+	4955	chr19:18173162-18178117	84.7546	33.6275	49.2537	69.1587	39.3248	74.1462	89.8793	86.6329	88.4245	102.427	98.6847	102.722	73.4783	0.593239	0.169769	3.49438	0.00047516	0.0145469
1130	ENSG00000105290.13	APLP1	amyloid beta precursor like protein 1 [Source:HGNC Symbol;Acc:HGNC:597]	chr19	35867899	35879792	+	11893	chr19:35867899-35879792	1494.47	1518.71	1689.67	1702.93	811.096	980.214	704.682	563.676	888.15	859.963	970.414	953.525	1151.16	-0.611531	0.175091	-3.49265	0.000478247	0.0146284
1131	ENSG00000084090.14	STARD7	StAR related lipid transfer domain containing 7 [Source:HGNC Symbol;Acc:HGNC:18063]	chr2	96184859	96208827	-	23968	chr2:96184859-96208827	6608.58	6491.22	6396.66	6483.86	6920.57	7658.4	9042.09	8957.09	7512.32	7594.71	8420.06	8367.95	7559.3	0.289478	0.0829056	3.49166	0.000480024	0.0146698
1132	ENSG00000116704.8	SLC35D1	solute carrier family 35 member D1 [Source:HGNC Symbol;Acc:HGNC:20800]	chr1	66999350	67054148	-	54798	chr1:66999350-67054148	354.935	355.065	425.96	416.717	422.588	364.999	314.341	314.169	293.411	311.425	322.039	312.651	344.161	-0.31258	0.0895297	-3.49136	0.00048057	0.0146735
1133	ENSG00000214944.10	ARHGEF28	Rho guanine nucleotide exchange factor 28 [Source:HGNC Symbol;Acc:HGNC:30322]	chr5	73626158	73941993	+	315835	chr5:73626158-73941993	86.3673	68.7975	85.3582	50.7626	20.7834	12.1928	14.3524	15.98	18.5887	15.4324	17.7485	15.9129	39.4341	-0.82985	0.237709	-3.49103	0.000481155	0.0146784
1135	ENSG00000148541.13	FAM13C	family with sequence similarity 13 member C [Source:HGNC Symbol;Acc:HGNC:19371]	chr10	59246130	59363181	-	117051	chr10:59246130-59363181	624.763	537.273	612.699	654.402	809.041	832.241	1000.58	1045.97	877.456	975.707	852.872	846.345	753.875	0.427612	0.122533	3.48976	0.000483452	0.0147338
1134	ENSG00000058085.15	LAMC2	laminin subunit gamma 2 [Source:HGNC Symbol;Acc:HGNC:6493]	chr1	183186238	183245127	+	58889	chr1:183186238-183245127	106.855	60.6809	393.924	624.471	43.2954	48.7051	29.604	25.7049	39.621	68.9759	36.2207	28.2035	119.325	-0.786595	0.225414	-3.48956	0.000483825	0.0147338
1137	ENSG00000109452.13	INPP4B	inositol polyphosphate-4-phosphatase type II B [Source:HGNC Symbol;Acc:HGNC:6075]	chr4	142023160	142847432	-	824272	chr4:142023160-142847432	740.489	694.785	904.071	910.373	952.631	1291.7	1331.88	1254.61	1278.06	1338.92	1193.88	1426.78	1041.98	0.466344	0.133664	3.48892	0.000484969	0.0147426
1136	ENSG00000101191.17	DIDO1	death inducer-obliterator 1 [Source:HGNC Symbol;Acc:HGNC:2680]	chr20	62877738	62937952	-	60214	chr20:62877738-62937952	2240.51	2130.94	2300.62	2330.93	2611.31	2461.01	2806.36	2949.78	2845.51	2784.75	2727.41	2593.99	2540.09	0.242158	0.0694122	3.48869	0.000485391	0.0147426
1138	ENSG00000167642.13	SPINT2	serine peptidase inhibitor, Kunitz type 2 [Source:HGNC Symbol;Acc:HGNC:11247]	chr19	38244035	38292615	+	48580	chr19:38244035-38292615	6058.81	6258.78	6646.16	6455.8	5171.26	5786.03	4444.59	4050.43	5322.04	5268.13	5201.46	5067.82	5581.23	-0.299107	0.0857287	-3.48899	0.00048484	0.0147426
1139	ENSG00000197771.13	MCMBP	minichromosome maintenance complex binding protein [Source:HGNC Symbol;Acc:HGNC:25782]	chr10	119829404	119892556	-	63152	chr10:119829404-119892556	1612.17	1658.66	1641.42	1684.04	1733.84	1763.9	1875.45	1825.32	1696.95	1852.23	1926.38	1891.47	1778.46	0.132364	0.0379454	3.48827	0.000486156	0.0147528
1140	ENSG00000205060.11	SLC35B4	solute carrier family 35 member B4 [Source:HGNC Symbol;Acc:HGNC:20584]	chr7	134289332	134316930	-	27598	chr7:134289332-134316930	433.758	394.914	358.092	470.295	351.521	410.231	326.182	270.433	234.282	323.66	299.812	315.951	362.606	-0.420684	0.120645	-3.48697	0.00048853	0.0148119
1141	ENSG00000128245.15	YWHAH	tyrosine 3-monooxygenase/tryptophan 5-monooxygenase activation protein eta [Source:HGNC Symbol;Acc:HGNC:12853]	chr22	31944522	31957603	+	13081	chr22:31944522-31957603	3259.19	3364.49	3218.63	3311.74	3485.85	3200.94	2909.15	2840.12	2854.92	2742.97	3133.33	3188.04	3182.87	-0.165596	0.0474978	-3.4864	0.000489577	0.0148306
1143	ENSG00000135525.19	MAP7	microtubule associated protein 7 [Source:HGNC Symbol;Acc:HGNC:6869]	chr6	136342281	136550819	-	208538	chr6:136342281-136550819	85.4021	79.8061	99.2008	89.7147	119.59	114.371	55.1757	50.6303	79.9187	86.6744	65.8449	67.0072	85.5892	-0.484122	0.13897	-3.48363	0.00049466	0.0149584
1142	ENSG00000124920.14	MYRF	myelin regulatory factor [Source:HGNC Symbol;Acc:HGNC:1181]	chr11	61752636	61788518	+	35882	chr11:61752636-61788518	2608.49	2752.39	2916.34	3893.16	916.333	1111.26	1059.77	854.665	1259.04	1237.26	1277.86	1341.27	1849.12	-0.735939	0.21125	-3.48374	0.00049446	0.0149584
1144	ENSG00000136770.11	DNAJC1	DnaJ heat shock protein family (Hsp40) member C1 [Source:HGNC Symbol;Acc:HGNC:20090]	chr10	21756548	22003769	-	247221	chr10:21756548-22003769	980.177	962.522	1049.23	1124.84	862.304	968.811	853.622	882.157	862.371	786.639	895.105	797.065	896.547	-0.225843	0.0648362	-3.48328	0.000495308	0.0149649
1145	ENSG00000185803.12	SLC52A2	solute carrier family 52 member 2 [Source:HGNC Symbol;Acc:HGNC:30224]	chr8	144333957	144361286	+	27329	chr8:144333957-144361286	772.641	801.847	805.111	815.235	610.702	671.572	582.271	553.529	587.115	598.655	544.415	644.166	672.987	-0.336628	0.0966483	-3.48302	0.000495785	0.0149662
1147	ENSG00000104870.13	FCGRT	Fc fragment of IgG receptor and transporter [Source:HGNC Symbol;Acc:HGNC:3621]	chr19	49506816	49526428	+	19612	chr19:49506816-49526428	941.911	930.802	1024.54	1013.93	962.591	1099.29	744.134	693.667	866.134	895.401	889.164	849.54	952.452	-0.267689	0.0768933	-3.48131	0.000498976	0.0150343
1148	ENSG00000133216.17	EPHB2	EPH receptor B2 [Source:HGNC Symbol;Acc:HGNC:3393]	chr1	22710839	22921500	+	210661	chr1:22710839-22921500	831.435	886.927	985.366	1089.64	521.25	730.949	313.745	277.982	563.167	526.349	532.433	591.443	683.496	-0.670226	0.192532	-3.48111	0.000499346	0.0150343
1146	ENSG00000102934.10	PLLP	plasmolipin [Source:HGNC Symbol;Acc:HGNC:18553]	chr16	57248547	57284672	-	36125	chr16:57248547-57284672	31.3463	28.1183	66.1477	122.388	40.7056	34.2991	29.4399	16.2356	28.5974	24.855	16.2843	12.6203	38.1282	-0.806038	0.231544	-3.48114	0.00049929	0.0150343
1149	ENSG00000129951.19	PLPPR3	phospholipid phosphatase related 3 [Source:HGNC Symbol;Acc:HGNC:23497]	chr19	812488	821955	-	9467	chr19:812488-821955	501.813	591.87	636.931	695.492	383.327	464.078	355.792	396.313	450.793	428.509	397.133	360.094	492.166	-0.424274	0.121906	-3.48033	0.000500792	0.0150647
1150	ENSG00000244038.11	DDOST	dolichyl-diphosphooligosaccharide--protein glycosyltransferase non-catalytic subunit [Source:HGNC Symbol;Acc:HGNC:2728]	chr1	20651767	20661544	-	9777	chr1:20651767-20661544	4590.15	5112.4	5051.19	5337.38	4556.8	4670.74	4368.72	4168.32	4387.37	4406.88	4130.82	4059.33	4598.26	-0.197348	0.056711	-3.47988	0.000501631	0.0150768
1151	ENSG00000118193.12	KIF14	kinesin family member 14 [Source:HGNC Symbol;Acc:HGNC:19181]	chr1	200551497	200620751	-	69254	chr1:200551497-200620751	236.598	197.264	184.032	153.355	187.559	143.391	143.173	97.9585	83.3112	116.34	120.357	142.681	148.5	-0.559537	0.160831	-3.47903	0.000503229	0.0151117
1152	ENSG00000140950.16	MEAK7	MTOR associated protein, eak-7 homolog [Source:HGNC Symbol;Acc:HGNC:29325]	chr16	84476355	84554033	-	77678	chr16:84476355-84554033	448.357	479.605	534.118	519.561	669.37	583.198	379.4	382.789	384.528	490.811	456.771	440.49	483.181	-0.335102	0.0963676	-3.47733	0.000506432	0.0151947
1153	ENSG00000009954.11	BAZ1B	bromodomain adjacent to zinc finger domain 1B [Source:HGNC Symbol;Acc:HGNC:961]	chr7	73440406	73522293	-	81887	chr7:73440406-73522293	3385.46	3479.34	3406.56	3512.7	3521.84	3501.41	3904.13	3816.53	3784.52	3592.84	3808.5	3812.33	3672.73	0.125917	0.036217	3.47674	0.000507556	0.0152152
1154	ENSG00000196470.12	SIAH1	siah E3 ubiquitin protein ligase 1 [Source:HGNC Symbol;Acc:HGNC:10857]	chr16	48356364	48448402	-	92038	chr16:48356364-48448402	978.576	925.542	942.536	954.486	1094.24	1126.61	1190.31	1172.81	1127.51	1131.52	1188.26	1167.15	1074.18	0.209705	0.060323	3.47637	0.000508244	0.0152227
1155	ENSG00000144452.15	ABCA12	ATP binding cassette subfamily A member 12 [Source:HGNC Symbol;Acc:HGNC:14637]	chr2	214931542	215138626	-	207084	chr2:214931542-215138626	24.0905	26.5065	53.8762	134.898	7.80561	23.6799	9.2319	6.34412	20.9449	11.7021	14.1389	19.6037	24.8235	-0.824111	0.237083	-3.47605	0.00050886	0.0152279
1156	ENSG00000105669.14	COPE	COPI coat complex subunit epsilon [Source:HGNC Symbol;Acc:HGNC:2234]	chr19	18899514	18919387	-	19873	chr19:18899514-18919387	2696.91	2843.09	2659.4	2608.69	2271.42	2606.01	2198.73	2209.44	2237.19	2320.23	2300.94	2318.79	2418.4	-0.204604	0.0588923	-3.4742	0.000512387	0.0153202
1157	ENSG00000128311.14	TST	thiosulfate sulfurtransferase [Source:HGNC Symbol;Acc:HGNC:12388]	chr22	37010859	37020183	-	9324	chr22:37010859-37020183	470.171	504.677	497.643	550.243	474.482	449.09	430.541	363.51	433.045	456.818	400.478	404.781	452.594	-0.238208	0.0686114	-3.47184	0.000516904	0.0154419
1158	ENSG00000135913.11	USP37	ubiquitin specific peptidase 37 [Source:HGNC Symbol;Acc:HGNC:20063]	chr2	218450251	218568351	-	118100	chr2:218450251-218568351	565.085	613.531	555.095	586.043	843.709	664.684	794.043	783.495	745.514	982.135	782.053	829.529	740.376	0.345859	0.0996502	3.47073	0.000519052	0.0154793
1159	ENSG00000163565.20	IFI16	interferon gamma inducible protein 16 [Source:HGNC Symbol;Acc:HGNC:5395]	chr1	158999968	159055155	+	55187	chr1:158999968-159055155	362.536	300.417	610.912	588.372	906.169	862.992	213.371	192.521	357.909	421.937	383.882	358.876	463.847	-0.698071	0.201124	-3.47085	0.000518815	0.0154793
1160	ENSG00000275074.2	NUDT18	nudix hydrolase 18 [Source:HGNC Symbol;Acc:HGNC:26194]	chr8	22106874	22109419	-	2545	chr8:22106874-22109419	100.617	109.708	111.584	129.474	58.289	92.6699	66.0811	55.4242	71.054	78.7009	68.1626	55.303	80.7022	-0.539956	0.155623	-3.46964	0.000521164	0.0155289
1161	ENSG00000147676.14	MAL2	mal, T cell differentiation protein 2 (gene/pseudogene) [Source:HGNC Symbol;Acc:HGNC:13634]	chr8	119165034	119245673	+	80639	chr8:119165034-119245673	49.6501	49.6971	106.027	285.327	31.6995	24.7498	20.2845	19.9602	48.8105	18.8448	33.6593	25.5083	57.5039	-0.824606	0.237714	-3.4689	0.000522603	0.0155583
1162	ENSG00000136840.19	ST6GALNAC4	ST6 N-acetylgalactosaminide alpha-2,6-sialyltransferase 4 [Source:HGNC Symbol;Acc:HGNC:17846]	chr9	127907886	127917041	-	9155	chr9:127907886-127917041	482.953	573.069	424.555	480.447	478.753	576.64	642.964	746.334	572.313	665.397	565.361	636.318	558.166	0.329601	0.0950255	3.46855	0.000523269	0.0155648
1163	ENSG00000274588.2	DGKK	diacylglycerol kinase kappa [Source:HGNC Symbol;Acc:HGNC:32395]	chrX	50365409	50470825	-	105416	chrX:50365409-50470825	88.9576	128.093	45.7803	45.6621	4.24716	7.10682	19.0851	6.90436	7.96175	3.91786	7.88077	9.53906	34.6751	-0.793748	0.228939	-3.46707	0.000526173	0.0156377
1164	ENSG00000158125.10	XDH	xanthine dehydrogenase [Source:HGNC Symbol;Acc:HGNC:12805]	chr2	31334321	31414742	-	80421	chr2:31334321-31414742	30.9064	37.8285	38.2957	41.5926	60.5211	39.0694	74.3101	73.6536	60.2706	60.7138	52.9267	65.7078	51.3339	0.563091	0.16244	3.46646	0.000527359	0.0156595
1165	ENSG00000090060.19	PAPOLA	poly(A) polymerase alpha [Source:HGNC Symbol;Acc:HGNC:14981]	chr14	96501433	96567116	+	65683	chr14:96501433-96567116	5954.83	6361.2	5956.26	5775.67	5912.78	6387.92	6587.01	6631.83	6737.41	6632.36	7141.9	6530.38	6368.95	0.146179	0.0421793	3.46566	0.000528937	0.0156929
1166	ENSG00000007402.12	CACNA2D2	calcium voltage-gated channel auxiliary subunit alpha2delta 2 [Source:HGNC Symbol;Acc:HGNC:1400]	chr3	50362613	50504244	-	141631	chr3:50362613-50504244	426.309	460.486	302.054	323.683	294.117	329.791	645.846	662.964	401.857	506.087	625.231	534.541	479.02	0.568038	0.163957	3.46455	0.000531122	0.0157442
1167	ENSG00000103187.8	COTL1	coactosin like F-actin binding protein 1 [Source:HGNC Symbol;Acc:HGNC:18304]	chr16	84565596	84618078	-	52482	chr16:84565596-84618078	1647.15	1718.95	1466.27	1587.69	648.8	935.998	356.823	219.507	686.736	617	569.783	668.149	998.062	-0.805425	0.232512	-3.46402	0.000532163	0.0157615
1168	ENSG00000184068.2	SREBF2-AS1	SREBF2 antisense RNA 1 [Source:HGNC Symbol;Acc:HGNC:53953]	chr22	41831215	41834665	-	3450	chr22:41831215-41834665	48.7343	55.0373	40.1209	52.2321	79.6282	68.2457	154.469	132.398	68.1803	79.2511	89.0489	81.5761	83.1561	0.654364	0.18895	3.46316	0.000533863	0.0157983
1169	ENSG00000182022.18	CHST15	carbohydrate sulfotransferase 15 [Source:HGNC Symbol;Acc:HGNC:18137]	chr10	124007668	124093598	-	85930	chr10:124007668-124093598	467.717	435.139	350.126	371.298	112.035	138.359	80.0636	32.1406	153.891	128.628	93.2758	118.982	214.78	-0.822514	0.237573	-3.46216	0.000535868	0.0158441
1170	ENSG00000132017.11	DCAF15	DDB1 and CUL4 associated factor 15 [Source:HGNC Symbol;Acc:HGNC:25095]	chr19	13952509	13961449	+	8940	chr19:13952509-13961449	490.471	539.064	594.236	547.191	551.303	534.751	485.65	462.366	437.514	520.723	437.965	468.447	506.401	-0.20677	0.0597511	-3.46052	0.000539143	0.0159273
1171	ENSG00000141401.12	IMPA2	inositol monophosphatase 2 [Source:HGNC Symbol;Acc:HGNC:6051]	chr18	11981025	12030877	+	49852	chr18:11981025-12030877	175.059	207.223	69.3425	74.4299	28.2174	31.9068	29.7423	33.572	42.834	33.0954	24.3196	24.8996	56.7999	-0.822531	0.237766	-3.45941	0.000541352	0.0159789
1172	ENSG00000205038.12	PKHD1L1	PKHD1 like 1 [Source:HGNC Symbol;Acc:HGNC:20313]	chr8	109362461	109537207	+	174746	chr8:109362461-109537207	104.891	138.901	685.149	1989.59	251.389	162.445	55.6639	9.9456	10.114	64.7078	19.3385	97.5345	275.967	-0.696329	0.201313	-3.45894	0.000542309	0.0159935
1173	ENSG00000169946.14	ZFPM2	zinc finger protein, FOG family member 2 [Source:HGNC Symbol;Acc:HGNC:16700]	chr8	104590733	105804539	+	1213806	chr8:104590733-105804539	1833.01	2073.53	1753.31	1738.88	2033.26	2127.83	2518.14	2407.22	2076.27	2220.71	2373.9	2204.49	2167.51	0.24988	0.0722542	3.45835	0.00054349	0.0160146
1174	ENSG00000096746.18	HNRNPH3	heterogeneous nuclear ribonucleoprotein H3 [Source:HGNC Symbol;Acc:HGNC:5043]	chr10	68331174	68343193	+	12019	chr10:68331174-68343193	3955.84	3979.8	3638.48	3722.84	4121.27	4387.4	4468.02	4650.78	4308.93	4327.26	4547.97	4270.01	4211.97	0.157281	0.0454829	3.45801	0.000544175	0.0160212
1175	ENSG00000185963.14	BICD2	BICD cargo adaptor 2 [Source:HGNC Symbol;Acc:HGNC:17208]	chr9	92711363	92764833	-	53470	chr9:92711363-92764833	1761.7	1820.61	1732.38	1695.47	1703.18	1855.32	2013.65	2084.25	2023.3	2133.81	1976.23	2148.46	1982.28	0.223862	0.0647415	3.45778	0.000544649	0.0160215
1177	ENSG00000251322.10	SHANK3	SH3 and multiple ankyrin repeat domains 3 [Source:HGNC Symbol;Acc:HGNC:14294]	chr22	50674415	50733298	+	58883	chr22:50674415-50733298	391.025	396.873	420.428	455.946	457.249	427.378	480.746	453.795	516.809	554.819	485.398	504.127	464.14	0.229686	0.06644	3.45704	0.000546143	0.0160467
1176	ENSG00000125730.17	C3	complement C3 [Source:HGNC Symbol;Acc:HGNC:1318]	chr19	6677704	6730562	-	52858	chr19:6677704-6730562	124.88	241.181	942.42	2060.74	204.198	321.734	51.1155	7.43988	92.7845	44.3249	24.5712	21.4089	389.621	-0.724684	0.209634	-3.4569	0.000546435	0.0160467
1178	ENSG00000106633.18	GCK	glucokinase [Source:HGNC Symbol;Acc:HGNC:4195]	chr7	44143213	44198170	-	54957	chr7:44143213-44198170	16.9449	26.6907	23.1564	13.3514	41.8	41.4268	41.7212	46.8123	66.6525	79.2364	42.7838	72.1498	43.8319	0.759165	0.219669	3.45595	0.000548356	0.0160895
1179	ENSG00000120129.6	DUSP1	dual specificity phosphatase 1 [Source:HGNC Symbol;Acc:HGNC:3064]	chr5	172768096	172771195	-	3099	chr5:172768096-172771195	603.066	660.629	602.984	734.268	211.266	251.211	194.35	193.497	304.294	278.586	242.605	250.989	393.543	-0.747939	0.216456	-3.45538	0.000549511	0.0161097
1180	ENSG00000134333.14	LDHA	lactate dehydrogenase A [Source:HGNC Symbol;Acc:HGNC:6535]	chr11	18394560	18408425	+	13865	chr11:18394560-18408425	6297.88	6635.8	6433.36	6274.94	6839.56	6783.34	5210.7	5307.59	6231.55	5989.28	5416.5	4900.65	6368.86	-0.242742	0.0702756	-3.45414	0.000552052	0.0161705
1181	ENSG00000288776.1			chr4	173516539	173519290	-	2751	chr4:173516539-173519290	62.9459	63.8319	70.5294	64.7267	81.3951	82.6498	142.53	95.147	118.508	117.146	86.9574	88.7867	86.4972	0.536908	0.155458	3.4537	0.000552943	0.0161828
1182	ENSG00000164211.13	STARD4	StAR related lipid transfer domain containing 4 [Source:HGNC Symbol;Acc:HGNC:18058]	chr5	111496033	111512590	-	16557	chr5:111496033-111512590	9272.42	8181.84	8202.61	8193.84	13284.3	10958.3	15206.2	16843.1	12092.7	13230	14342.2	13161.5	11855.6	0.492355	0.142608	3.45251	0.000555395	0.0162408
1184	ENSG00000176658.17	MYO1D	myosin ID [Source:HGNC Symbol;Acc:HGNC:7598]	chr17	32492522	32877177	-	384655	chr17:32492522-32877177	1279.43	1404.37	1970.22	1766.34	978.763	1241.37	615.871	694.949	965.28	1096.86	754.867	1053.03	1235.36	-0.612661	0.17749	-3.4518	0.000556858	0.0162615
1183	ENSG00000144868.14	TMEM108	transmembrane protein 108 [Source:HGNC Symbol;Acc:HGNC:28451]	chr3	133038391	133397775	+	359384	chr3:133038391-133397775	143.8	173.425	109.931	162.775	28.0907	59.1217	57.1437	51.1232	43.8406	46.2156	57.2202	34.4344	81.6487	-0.785001	0.227424	-3.45171	0.000557043	0.0162615
1185	ENSG00000167107.13	ACSF2	acyl-CoA synthetase family member 2 [Source:HGNC Symbol;Acc:HGNC:26101]	chr17	50426158	50474845	+	48687	chr17:50426158-50474845	1025.86	897.652	921.577	1031.83	1422.11	1213.05	1700.81	1735.64	1447.72	1424.06	1353.78	1535.24	1282.69	0.456764	0.132348	3.45124	0.000558019	0.0162763
1186	ENSG00000104884.17	ERCC2	ERCC excision repair 2, TFIIH core complex helicase subunit [Source:HGNC Symbol;Acc:HGNC:3434]	chr19	45349837	45370918	-	21081	chr19:45349837-45370918	852.313	969.178	960.238	1054.26	1031.84	1003.8	983.52	812.358	792.687	734.179	753.284	777.319	870.874	-0.267338	0.0774723	-3.45076	0.000559008	0.0162914
1187	ENSG00000189266.13	PNRC2	proline rich nuclear receptor coactivator 2 [Source:HGNC Symbol;Acc:HGNC:23158]	chr1	23956839	23963462	+	6623	chr1:23956839-23963462	3080.86	3035.17	2553.66	2561.97	2509.24	2581.35	3046.61	3031.21	3128.34	3256.33	3495.62	3185.92	3009.97	0.225542	0.0653723	3.45012	0.000560337	0.0163163
1188	ENSG00000165304.8	MELK	maternal embryonic leucine zipper kinase [Source:HGNC Symbol;Acc:HGNC:16870]	chr9	36572862	36677683	+	104821	chr9:36572862-36677683	225.848	212.991	193.888	131.225	172.324	130.24	152.443	96.5383	99.1663	102.92	123.173	137.753	152.812	-0.515441	0.149465	-3.44858	0.000563551	0.0163961
1189	ENSG00000184313.20	MROH7	maestro heat like repeat family member 7 [Source:HGNC Symbol;Acc:HGNC:24802]	chr1	54641754	54710266	+	68512	chr1:54641754-54710266	84.2182	89.328	71.32	108.883	133.489	129.487	190.218	196.674	196.049	174.398	137.297	121.072	131.156	0.604989	0.175506	3.44712	0.000566602	0.016471
1190	ENSG00000100568.11	VTI1B	vesicle transport through interaction with t-SNAREs 1B [Source:HGNC Symbol;Acc:HGNC:17793]	chr14	67647085	67674820	-	27735	chr14:67647085-67674820	2164.98	2475.21	2134.67	2124.48	2301.47	2061.4	1786.04	1849.7	1896.36	2052.17	2106.73	1976.08	2146.47	-0.182493	0.0529697	-3.44523	0.000570564	0.0165722
1191	ENSG00000108349.17	CASC3	CASC3 exon junction complex subunit [Source:HGNC Symbol;Acc:HGNC:17040]	chr17	40140318	40172171	+	31853	chr17:40140318-40172171	2203.61	2257.9	2217.85	2342.15	2707.87	2618.41	2900.69	2897.08	2601.15	2816.83	2774.28	2662.12	2569.92	0.211722	0.0615401	3.44039	0.000580868	0.0168574
1192	ENSG00000028116.18	VRK2	VRK serine/threonine kinase 2 [Source:HGNC Symbol;Acc:HGNC:12719]	chr2	57907629	58159920	+	252291	chr2:57907629-58159920	525.648	557.174	508.369	497.374	618.583	616.041	674.756	640.942	624.838	646.013	670.587	675.644	601.152	0.239056	0.0694919	3.44006	0.000581583	0.016864
1195	ENSG00000243970.4	PPIEL	peptidylprolyl isomerase E like pseudogene [Source:HGNC Symbol;Acc:HGNC:33195]	chr1	39522280	39559698	-	37418	chr1:39522280-39559698	4.31097	9.84402	11.1644	11.3924	8.29292	7.6763	30.2852	24.333	13.6007	12.6655	25.6305	14.719	15.7014	0.775313	0.22548	3.43849	0.000584962	0.0169278
1194	ENSG00000171161.13	ZNF672	zinc finger protein 672 [Source:HGNC Symbol;Acc:HGNC:26179]	chr1	248838210	248849517	+	11307	chr1:248838210-248849517	1417.1	1220.06	1101.45	1242.26	1177.25	1311.23	1609.55	1586.14	1532.65	1374.61	1430.1	1381.69	1347.22	0.249288	0.0725019	3.43836	0.000585255	0.0169278
1193	ENSG00000146090.16	RASGEF1C	RasGEF domain family member 1C [Source:HGNC Symbol;Acc:HGNC:27400]	chr5	180100795	180209211	-	108416	chr5:180100795-180209211	4.9941	1.86299	8.1633	5.3073	8.48193	17.9756	2.16901	0	1.22927	2.60402	0	2.29331	4.83092	-0.799336	0.232449	-3.43875	0.000584401	0.0169278
1196	ENSG00000125966.10	MMP24	matrix metallopeptidase 24 [Source:HGNC Symbol;Acc:HGNC:7172]	chr20	35226690	35276998	+	50308	chr20:35226690-35276998	1353.63	1239.85	1831.95	2337.08	780.388	1177.59	804.054	766.556	895.88	822.34	1029.59	940.996	1211.13	-0.607868	0.176882	-3.43657	0.000589127	0.0170256
1197	ENSG00000130751.10	NPAS1	neuronal PAS domain protein 1 [Source:HGNC Symbol;Acc:HGNC:7894]	chr19	47019837	47045775	+	25938	chr19:47019837-47045775	36.005	26.4582	35.5937	61.6071	28.1266	31.6711	19.7875	15.3741	32.6013	17.2307	5.45657	16.055	26.9988	-0.757097	0.220377	-3.43546	0.00059155	0.0170813
1198	ENSG00000260918.1	AC107398.3	novel transcript, overlapping GABRB1	chr4	47431960	47438959	+	6999	chr4:47431960-47438959	49.6309	60.1787	62.5938	53.0029	61.5836	70.1725	67.2957	79.4019	86.4383	75.4152	85.5673	101.748	64.9393	0.43659	0.127153	3.43359	0.000595641	0.0171851
1200	ENSG00000114279.15	FGF12	fibroblast growth factor 12 [Source:HGNC Symbol;Acc:HGNC:3668]	chr3	192139390	192767764	-	628374	chr3:192139390-192767764	11191.2	10848.9	8485.3	7864.71	11062.1	9997.69	12298.9	12716.5	12091.8	12283.7	13680.4	13120.1	11117	0.341571	0.0995163	3.43231	0.000598453	0.0172268
1201	ENSG00000120948.19	TARDBP	TAR DNA binding protein [Source:HGNC Symbol;Acc:HGNC:11571]	chr1	11012344	11030528	+	18184	chr1:11012344-11030528	3099.27	3244.74	3366.61	3189.44	3183.61	3197.54	3580.37	3594.8	3326.44	3384.33	3483.16	3402.27	3345.03	0.107022	0.0311781	3.43261	0.000597796	0.0172268
1199	ENSG00000112562.20	SMOC2	SPARC related modular calcium binding 2 [Source:HGNC Symbol;Acc:HGNC:20323]	chr6	168441151	168673445	+	232294	chr6:168441151-168673445	50.5575	44.6144	75.9118	226.878	42.9962	35.8971	26.9334	27.7514	27.3931	29.2469	34.7415	26.9502	54.9392	-0.809538	0.235862	-3.43226	0.000598582	0.0172268
1202	ENSG00000174891.14	RSRC1	arginine and serine rich coiled-coil 1 [Source:HGNC Symbol;Acc:HGNC:24152]	chr3	158105855	158545730	+	439875	chr3:158105855-158545730	459.76	500.264	476.016	476.308	570.64	511.992	567.83	598.921	575.292	628.568	582.249	648.364	557.129	0.259834	0.0757539	3.42997	0.000603642	0.017358
1203	ENSG00000069702.11	TGFBR3	transforming growth factor beta receptor 3 [Source:HGNC Symbol;Acc:HGNC:11774]	chr1	91680343	91906335	-	225992	chr1:91680343-91906335	545.054	573.266	497.474	452.693	749.867	554.26	778.849	753.398	593.63	799.501	764.101	767.626	613.841	0.380816	0.111044	3.42942	0.000604874	0.0173789
1205	ENSG00000164466.13	SFXN1	sideroflexin 1 [Source:HGNC Symbol;Acc:HGNC:16085]	chr5	175477062	175529742	+	52680	chr5:175477062-175529742	1466.04	1380.55	1353.15	1434.32	1346.66	1427.37	1321.76	1337.27	1129.8	1093.4	1221.52	1252.71	1296.24	-0.191159	0.0557453	-3.42915	0.000605465	0.017381
1204	ENSG00000164114.19	MAP9	microtubule associated protein 9 [Source:HGNC Symbol;Acc:HGNC:26118]	chr4	155342658	155376970	-	34312	chr4:155342658-155376970	2035.82	1961.72	1969.61	2086.93	2069.51	1737.48	1708.55	1728.15	1512.42	1527.91	1796.59	1909.94	1827.18	-0.216462	0.063128	-3.42894	0.000605952	0.017381
1206	ENSG00000180957.19	PITPNB	phosphatidylinositol transfer protein beta [Source:HGNC Symbol;Acc:HGNC:9002]	chr22	27851669	27920134	-	68465	chr22:27851669-27920134	2454.31	2376.33	2579.07	2567.45	3096.16	3053.42	1995.55	2213.22	2412.61	2229.18	2131.43	2355.78	2491.65	-0.266345	0.077694	-3.42813	0.000607757	0.0174039
1207	ENSG00000254319.6	AC246817.2	novel transcript	chr8	2648075	2728577	-	80502	chr8:2648075-2728577	2.52565	1.33361	4.60917	3.6659	7.30976	7.80563	0	0	0	0	0	0	2.67532	-0.701261	0.204554	-3.42824	0.000607507	0.0174039
1208	ENSG00000054654.20	SYNE2	spectrin repeat containing nuclear envelope protein 2 [Source:HGNC Symbol;Acc:HGNC:17084]	chr14	63761899	64226433	+	464534	chr14:63761899-64226433	2097.11	1759.82	2097.58	1770.3	3400.58	3236.01	4449.2	4403.04	3027.47	3621.34	3467.62	3673.55	2999.29	0.564982	0.164891	3.4264	0.000611649	0.0174864
1209	ENSG00000129173.13	E2F8	E2F transcription factor 8 [Source:HGNC Symbol;Acc:HGNC:24727]	chr11	19224063	19241620	-	17557	chr11:19224063-19241620	351.358	330.546	352.07	355.536	431.88	336.589	565.86	607.69	393.484	448.552	586.419	577.654	475.331	0.500364	0.146029	3.42646	0.000611508	0.0174864
1210	ENSG00000131828.14	PDHA1	pyruvate dehydrogenase E1 subunit alpha 1 [Source:HGNC Symbol;Acc:HGNC:8806]	chrX	19343893	19361718	+	17825	chrX:19343893-19361718	3932.05	3687.41	3788.67	3758.62	4554.34	4961.55	6331.5	6255.05	5077.09	5187.23	4942.69	4799.46	4770.84	0.378229	0.110433	3.42496	0.0006149	0.0175624
1211	ENSG00000226479.4	TMEM185B	transmembrane protein 185B [Source:HGNC Symbol;Acc:HGNC:18896]	chr2	120217479	120223400	-	5921	chr2:120217479-120223400	1032.06	1005.02	991.992	1072.41	1083.01	1084.25	1199.06	1273.96	1146.31	1194.73	1121.55	1097.97	1111.25	0.164507	0.0480344	3.42477	0.000615324	0.0175624
1212	ENSG00000162704.16	ARPC5	actin related protein 2/3 complex subunit 5 [Source:HGNC Symbol;Acc:HGNC:708]	chr1	183620846	183635783	-	14937	chr1:183620846-183635783	3505.63	3554.41	3654.68	3728.42	3090.08	3289.36	2477.53	2501.49	3097.9	3121.69	3106.79	2994.75	3316.11	-0.260528	0.0761189	-3.42265	0.000620141	0.0176853
1214	ENSG00000164535.15	DAGLB	diacylglycerol lipase beta [Source:HGNC Symbol;Acc:HGNC:28923]	chr7	6409126	6484190	-	75064	chr7:6409126-6484190	409.114	476.878	408.357	518.75	385.824	429.909	335.358	313.967	355.678	365.495	344.223	355.554	395.309	-0.330882	0.0967046	-3.42158	0.000622593	0.0177277
1213	ENSG00000133138.20	TBC1D8B	TBC1 domain family member 8B [Source:HGNC Symbol;Acc:HGNC:24715]	chrX	106802673	106876150	+	73477	chrX:106802673-106876150	491.985	514.585	533.71	564.708	355.935	419.021	263.952	249.124	356.029	333.862	335.097	324.111	410.992	-0.547171	0.159919	-3.42155	0.000622655	0.0177277
1215	ENSG00000136444.10	RSAD1	radical S-adenosyl methionine domain containing 1 [Source:HGNC Symbol;Acc:HGNC:25634]	chr17	50478860	50485974	+	7114	chr17:50478860-50485974	1123.15	1026.66	1160.49	1125.63	1218.83	1254.45	1576.51	1635.7	1555.68	1431.86	1295.34	1257.83	1237.25	0.326925	0.0955877	3.42015	0.000625858	0.0177896
1216	ENSG00000138604.10	GLCE	glucuronic acid epimerase [Source:HGNC Symbol;Acc:HGNC:17855]	chr15	69160584	69272217	+	111633	chr15:69160584-69272217	711.423	706.828	717.837	774.456	806.103	764.835	646.241	633.593	578.901	578.548	607.024	574.016	666.511	-0.297633	0.0870215	-3.42022	0.000625698	0.0177896
1217	ENSG00000196204.12	RNF216P1	ring finger protein 216 pseudogene 1 [Source:HGNC Symbol;Acc:HGNC:33610]	chr7	4973988	5040675	+	66687	chr7:4973988-5040675	750.152	694.505	651.856	685.704	674.357	646.044	519.804	590.789	533.362	574.333	678.698	544.79	612.465	-0.248812	0.0727757	-3.41888	0.000628789	0.0178582
1218	ENSG00000116711.10	PLA2G4A	phospholipase A2 group IVA [Source:HGNC Symbol;Acc:HGNC:9035]	chr1	186828949	186988981	+	160032	chr1:186828949-186988981	45.8915	54.4924	63.5958	74.4411	28.5409	19.5682	2.88872	3.31607	19.6363	18.9157	21.6457	33.5644	34.1436	-0.808297	0.236563	-3.41684	0.000633521	0.0179779
1219	ENSG00000130684.14	ZNF337	zinc finger protein 337 [Source:HGNC Symbol;Acc:HGNC:15809]	chr20	25673195	25696853	-	23658	chr20:25673195-25696853	437.157	387.714	411.618	437.639	492.439	408.729	546.071	529.405	512.554	517.52	497.979	469.56	484.798	0.25064	0.0733655	3.41632	0.000634732	0.0179827
1220	ENSG00000152315.5	KCNK13	potassium two pore domain channel subfamily K member 13 [Source:HGNC Symbol;Acc:HGNC:6275]	chr14	90061994	90185853	+	123859	chr14:90061994-90185853	161.273	144.498	139.856	106.964	74.3166	74.3575	71.1611	80.6109	65.8746	59.6482	56.3972	93.2077	109.33	-0.596817	0.174686	-3.41652	0.000634259	0.0179827
1221	ENSG00000152669.9	CCNO	cyclin O [Source:HGNC Symbol;Acc:HGNC:18576]	chr5	55231152	55233608	-	2456	chr5:55231152-55233608	22.4646	20.9651	19.3352	20.9587	17.447	21.4004	11.3246	6.52702	13.0442	12.1606	8.47379	5.49509	16.5539	-0.745304	0.218195	-3.41578	0.000636008	0.0180041
1222	ENSG00000099260.12	PALMD	palmdelphin [Source:HGNC Symbol;Acc:HGNC:15846]	chr1	99646113	99694541	+	48428	chr1:99646113-99694541	194.776	185.359	145.601	131.711	330.235	313.678	603.562	629.495	290.36	340.652	343.856	274.685	303.314	0.701618	0.205519	3.41388	0.000640438	0.0181147
1223	ENSG00000169583.13	CLIC3	chloride intracellular channel 3 [Source:HGNC Symbol;Acc:HGNC:2064]	chr9	136994608	136996568	-	1960	chr9:136994608-136996568	7.50914	7.7282	12.9222	20.4392	5.28886	4.36055	0.991747	3.45189	0	0	2.26257	4.2132	5.84035	-0.780831	0.228772	-3.41314	0.000642188	0.0181493
1224	ENSG00000055732.13	MCOLN3	mucolipin 3 [Source:HGNC Symbol;Acc:HGNC:13358]	chr1	85018082	85048500	-	30418	chr1:85018082-85048500	48.5067	44.3087	64.0034	46.4791	54.609	34.1096	76.7221	67.3942	72.3135	79.9174	66.0125	62.6934	60.2634	0.495072	0.145093	3.4121	0.000644655	0.0182041
1225	ENSG00000117118.10	SDHB	succinate dehydrogenase complex iron sulfur subunit B [Source:HGNC Symbol;Acc:HGNC:10681]	chr1	17018722	17054032	-	35310	chr1:17018722-17054032	1495.26	1541.96	1397.83	1526.73	1706.28	1589.95	2027.08	2020.47	1809.07	1755.4	1759.45	1724.68	1692.51	0.254872	0.0747218	3.41095	0.000647371	0.0182659
1226	ENSG00000103253.19	HAGHL	hydroxyacylglutathione hydrolase like [Source:HGNC Symbol;Acc:HGNC:14177]	chr16	726936	735525	+	8589	chr16:726936-735525	205.662	141.741	175.594	159.626	154.493	157.629	221.857	212.241	244.729	294.922	198.84	192.785	180.963	0.426516	0.125089	3.40971	0.000650326	0.0183307
1227	ENSG00000267855.6	NDUFA7	NADH:ubiquinone oxidoreductase subunit A7 [Source:HGNC Symbol;Acc:HGNC:7691]	chr19	8308768	8321375	-	12607	chr19:8308768-8321375	494.272	469.845	491.966	414.867	507.235	533.337	603.026	560.316	530.986	620.995	604.13	556.087	516.821	0.250762	0.0735472	3.40954	0.000650729	0.0183307
1228	ENSG00000167815.12	PRDX2	peroxiredoxin 2 [Source:HGNC Symbol;Acc:HGNC:9353]	chr19	12796820	12801800	-	4980	chr19:12796820-12801800	4605.09	4830.1	4658.21	4677.46	5198.89	5273.87	6814.15	6671.35	5449.46	5798.25	5370.92	5388.14	5356.82	0.271395	0.0796281	3.40828	0.000653727	0.0184002
1230	ENSG00000198727.2	MT-CYB	mitochondrially encoded cytochrome b [Source:HGNC Symbol;Acc:HGNC:7427]	chrM	14747	15887	+	1140	chrM:14747-15887	124220	116045	116325	133462	261463	221855	360614	372180	239049	251254	265397	249298	221107	0.660454	0.193806	3.40782	0.000654841	0.0184016
1229	ENSG00000112701.18	SENP6	SUMO specific peptidase 6 [Source:HGNC Symbol;Acc:HGNC:20944]	chr6	75601509	75718281	+	116772	chr6:75601509-75718281	2815.48	2834.24	2812.54	2822.02	2974.28	3043.89	2996.62	3152.74	3064.21	3053.51	3278.97	3440.2	3074.1	0.132775	0.038961	3.40789	0.000654667	0.0184016
1231	ENSG00000101421.4	CHMP4B	charged multivesicular body protein 4B [Source:HGNC Symbol;Acc:HGNC:16171]	chr20	33811348	33854366	+	43018	chr20:33811348-33854366	4213.74	4371.65	4902.1	4580.08	4601.95	5223.44	3851.97	3879.34	4154.01	4168.71	4262.31	4204.06	4493.67	-0.183533	0.0538768	-3.40653	0.000657938	0.01846
1232	ENSG00000123104.12	ITPR2	inositol 1,4,5-trisphosphate receptor type 2 [Source:HGNC Symbol;Acc:HGNC:6181]	chr12	26335352	26833194	-	497842	chr12:26335352-26833194	510.823	665.954	578.603	474.533	335.834	230.503	114.236	156.767	300.977	254.361	249.775	349.883	368.207	-0.712845	0.20926	-3.40651	0.00065799	0.01846
1233	ENSG00000105048.18	TNNT1	troponin T1, slow skeletal type [Source:HGNC Symbol;Acc:HGNC:11948]	chr19	55132698	55149206	-	16508	chr19:55132698-55149206	229.407	266.836	434.915	566.098	92.2498	120.939	137.002	108.795	139.44	116.578	130.914	109.353	190.784	-0.77654	0.227979	-3.40618	0.000658775	0.0184671
1238	ENSG00000253369.3	AC022034.3	novel transcript	chr8	53393760	53484067	-	90307	chr8:53393760-53484067	6.21381	3.02707	5.13294	0.595999	3.09923	7.49047	10.9735	18.1843	18.4594	22.117	10.6051	18.8689	9.24545	0.794874	0.233462	3.40473	0.000662292	0.0184909
1237	ENSG00000203808.13	BVES-AS1	BVES antisense RNA 1 [Source:HGNC Symbol;Acc:HGNC:21223]	chr6	105136308	105199559	+	63251	chr6:105136308-105199559	78.3977	93.6582	88.0056	98.7696	116.585	97.7664	100.121	147.662	208.927	146.574	124.119	162.27	122.498	0.547041	0.160657	3.40502	0.000661586	0.0184909
1234	ENSG00000084676.16	NCOA1	nuclear receptor coactivator 1 [Source:HGNC Symbol;Acc:HGNC:7668]	chr2	24491254	24770702	+	279448	chr2:24491254-24770702	1941.34	1858.92	1901.45	2181.92	2724.86	2341.15	3225.72	3200.93	2430.76	2576.14	2728.72	2517.3	2470.11	0.347742	0.102125	3.40506	0.00066149	0.0184909
1236	ENSG00000163605.15	PPP4R2	protein phosphatase 4 regulatory subunit 2 [Source:HGNC Symbol;Acc:HGNC:18296]	chr3	72996803	73069198	+	72395	chr3:72996803-73069198	3010.01	3174.19	3090.79	2989.36	2779.21	2586.76	3504.55	3243.96	3264.8	3331.35	3348.81	3178.87	3133.04	0.170977	0.0502176	3.40473	0.000662299	0.0184909
1235	ENSG00000154277.13	UCHL1	ubiquitin C-terminal hydrolase L1 [Source:HGNC Symbol;Acc:HGNC:12513]	chr4	41256413	41268455	+	12042	chr4:41256413-41268455	1521.01	1603.45	1545	2114.28	531.201	547.175	504.82	425.363	571.506	581.236	490.959	567.125	1042.92	-0.788976	0.231678	-3.40548	0.000660469	0.0184909
1240	ENSG00000286039.2	AC093849.2	novel transcript	chr4	173508080	173511790	+	3710	chr4:173508080-173511790	212.876	223.536	240.166	185.382	415.079	459.657	531.788	572.236	564.279	631.324	420.507	395.1	393.215	0.663588	0.194938	3.4041	0.000663825	0.0185082
1239	ENSG00000156990.14	RPUSD3	RNA pseudouridine synthase D3 [Source:HGNC Symbol;Acc:HGNC:28437]	chr3	9837849	9844602	-	6753	chr3:9837849-9844602	706.324	653.331	656.154	670.508	754.191	720.642	637.973	595.44	594.392	601.552	618.476	554.811	642.954	-0.202898	0.0596053	-3.40403	0.000663991	0.0185082
1241	ENSG00000140743.8	CDR2	cerebellar degeneration related protein 2 [Source:HGNC Symbol;Acc:HGNC:1799]	chr16	22345936	22437165	-	91229	chr16:22345936-22437165	492.169	631.282	516.505	466.507	224.676	356.445	228.824	249.778	269.952	277.094	250.374	253.251	392.704	-0.647113	0.19015	-3.40317	0.000666076	0.0185514
1242	ENSG00000166181.13	API5	apoptosis inhibitor 5 [Source:HGNC Symbol;Acc:HGNC:594]	chr11	43311963	43344529	+	32566	chr11:43311963-43344529	2322.43	2518.61	2572.78	2516.6	2705.53	2701.19	2759.87	2730.94	2877.96	2782.63	2947.55	3132.35	2776.75	0.166446	0.0489277	3.40188	0.000669242	0.0186245
1243	ENSG00000187091.14	PLCD1	phospholipase C delta 1 [Source:HGNC Symbol;Acc:HGNC:9060]	chr3	38007496	38029642	-	22146	chr3:38007496-38029642	264.898	288.474	248.379	213.743	164.544	201.347	125.219	92.0006	176.374	178.51	148.493	192.987	189.517	-0.527222	0.15505	-3.40033	0.000673035	0.0187082
1244	ENSG00000236296.8	GUSBP5	GUSB pseudogene 5 [Source:HGNC Symbol;Acc:HGNC:42319]	chr4	143559472	143561460	+	1988	chr4:143559472-143561460	4.21272	3.86365	6.97633	3.66863	7.23393	3.31057	0	0	0	0	0	3.59636	3.60302	-0.772854	0.227296	-3.40021	0.00067333	0.0187082
1245	ENSG00000267745.1	AC060766.7	novel transcript	chr17	35406684	35409768	-	3084	chr17:35406684-35409768	20.6679	27.5431	27.887	26.9999	8.49182	13.2094	4.99519	5.7642	7.9337	8.7791	9.04853	8.46497	15.0408	-0.800725	0.235581	-3.39893	0.000676488	0.0187808
1246	ENSG00000139200.14	PIANP	PILR alpha associated neural protein [Source:HGNC Symbol;Acc:HGNC:25338]	chr12	6693791	6700815	-	7024	chr12:6693791-6700815	55.3469	68.8348	48.5623	80.8237	25.6757	21.1851	8.76549	10.0093	24.184	21.5298	24.2835	27.3277	42.6534	-0.789103	0.232379	-3.39576	0.000684384	0.0189848
1247	ENSG00000181938.14	GINS3	GINS complex subunit 3 [Source:HGNC Symbol;Acc:HGNC:25851]	chr16	58295080	58406147	+	111067	chr16:58295080-58406147	183.665	167.709	164.905	156.828	192.758	227.167	269.524	268.393	216.022	212.274	217.495	235.596	216.593	0.358943	0.105734	3.39476	0.000686881	0.0190388
1248	ENSG00000176595.4	KBTBD11	kelch repeat and BTB domain containing 11 [Source:HGNC Symbol;Acc:HGNC:29104]	chr8	1973677	2006936	+	33259	chr8:1973677-2006936	555.308	582.875	515.692	573.251	457.63	468.991	668.931	714.62	601.651	662.081	570.83	597.767	565.591	0.266093	0.0784096	3.39363	0.000689737	0.0191026
1249	ENSG00000112159.12	MDN1	midasin AAA ATPase 1 [Source:HGNC Symbol;Acc:HGNC:18302]	chr6	89642498	89819794	-	177296	chr6:89642498-89819794	2014.98	1867.61	2322.71	2554.88	1556.97	1597.24	1481.13	1472.01	1417.11	1196.39	1336.79	1442.89	1775.41	-0.46586	0.137357	-3.39161	0.000694845	0.0192287
1250	ENSG00000103160.12	HSDL1	hydroxysteroid dehydrogenase like 1 [Source:HGNC Symbol;Acc:HGNC:16475]	chr16	84122141	84145192	-	23051	chr16:84122141-84145192	2316.46	2056.55	2226.82	2177.12	2443.07	2676.03	3130.75	3070.76	2623.8	3100.8	2488.41	2529.58	2519.33	0.277519	0.081832	3.39132	0.00069556	0.0192331
1251	ENSG00000179772.8	FOXS1	forkhead box S1 [Source:HGNC Symbol;Acc:HGNC:3735]	chr20	31844303	31845604	-	1301	chr20:31844303-31845604	4.69581	7.74562	23.2502	26.1734	14.8611	13.2202	1.99909	3.45793	4.53504	5.85498	1.13058	6.34973	9.53028	-0.800431	0.236054	-3.39088	0.000696678	0.0192486
1252	ENSG00000167461.12	RAB8A	RAB8A, member RAS oncogene family [Source:HGNC Symbol;Acc:HGNC:7007]	chr19	16111889	16134234	+	22345	chr19:16111889-16134234	953.705	895.82	886.401	890.416	744.602	802.483	627.471	653.347	768.921	712.077	676.706	811.316	799.401	-0.276368	0.0815255	-3.38996	0.000699018	0.0192978
1253	ENSG00000125354.24	SEPTIN6	septin 6 [Source:HGNC Symbol;Acc:HGNC:15848]	chrX	119615724	119693370	-	77646	chrX:119615724-119693370	535.951	551.102	576.307	587.793	485.172	542.277	410.12	343.553	416.56	466.193	449.236	381.746	485.871	-0.385431	0.113741	-3.38868	0.000702297	0.0193729
1254	ENSG00000100401.20	RANGAP1	Ran GTPase activating protein 1 [Source:HGNC Symbol;Acc:HGNC:9854]	chr22	41244779	41286187	-	41408	chr22:41244779-41286187	2619.55	2683.22	2581.43	2463.12	2109.14	2235.46	2077.02	1763.45	2055.55	2127.95	1980.4	2197.27	2232.75	-0.260758	0.0769929	-3.38678	0.000707172	0.0194918
1255	ENSG00000198886.2	MT-ND4	mitochondrially encoded NADH:ubiquinone oxidoreductase core subunit 4 [Source:HGNC Symbol;Acc:HGNC:7459]	chrM	10760	12137	+	1377	chrM:10760-12137	153858	143614	145676	162299	303404	273001	393226	412143	270213	289413	302824	294405	261782	0.606224	0.179013	3.38648	0.000707952	0.0194977
1256	ENSG00000066032.19	CTNNA2	catenin alpha 2 [Source:HGNC Symbol;Acc:HGNC:2510]	chr2	79185231	80648861	+	1463630	chr2:79185231-80648861	18.4606	9.41443	15.2302	50.5118	9.38418	3.60631	6.61504	0	1.31161	3.9838	3.90423	3.66875	14.3907	-0.794476	0.234631	-3.38607	0.000709002	0.0195111
1257	ENSG00000170379.21	TCAF2	TRPM8 channel associated factor 2 [Source:HGNC Symbol;Acc:HGNC:26878]	chr7	143620952	143730410	+	109458	chr7:143620952-143730410	49.1514	41.478	59.9694	54.1764	19.7599	17.4448	12.2133	8.61398	14.8949	15.5748	13.6971	18.8394	33.5473	-0.799353	0.236091	-3.38578	0.000709752	0.0195162
1258	ENSG00000107581.13	EIF3A	eukaryotic translation initiation factor 3 subunit A [Source:HGNC Symbol;Acc:HGNC:3271]	chr10	119033670	119080823	-	47153	chr10:119033670-119080823	12250.6	12519.9	12490	12924.1	13306.4	13018.5	14801.8	14603.6	13724.8	13461	14387.6	13718.6	13476.6	0.145485	0.0429805	3.3849	0.000712038	0.0195635
1259	ENSG00000156521.14	TYSND1	trypsin domain containing 1 [Source:HGNC Symbol;Acc:HGNC:28531]	chr10	70137981	70146700	-	8719	chr10:70137981-70146700	386.359	364.075	362.035	339.349	292.87	316.491	428.453	409.226	427.809	385.316	389.394	408.872	370.189	0.241365	0.071325	3.38402	0.00071434	0.0196083
1260	ENSG00000163545.11	NUAK2	NUAK family kinase 2 [Source:HGNC Symbol;Acc:HGNC:29558]	chr1	205302063	205321745	-	19682	chr1:205302063-205321745	57.1591	58.4733	62.531	70.1741	23.358	30.1486	14.0467	14.9652	26.1407	28.3801	21.4115	16.9524	39.4805	-0.782116	0.231133	-3.38384	0.000714802	0.0196083
1261	ENSG00000143153.14	ATP1B1	ATPase Na+/K+ transporting subunit beta 1 [Source:HGNC Symbol;Acc:HGNC:804]	chr1	169105697	169310992	+	205295	chr1:169105697-169310992	3963.79	3553.43	4054.34	3465.99	5223.19	5213.46	6071.47	6337.3	6237.15	6447.15	5331.89	5696.2	4958.72	0.458989	0.13568	3.38289	0.000717275	0.0196605
1262	ENSG00000114529.13	C3orf52	chromosome 3 open reading frame 52 [Source:HGNC Symbol;Acc:HGNC:26255]	chr3	112086335	112131004	+	44669	chr3:112086335-112131004	429.567	483.563	388.056	381.51	341.767	334.426	221.953	173.74	286.313	255.917	283.72	313.646	308.272	-0.539729	0.15958	-3.38219	0.000719107	0.0196951
1264	ENSG00000134352.20	IL6ST	interleukin 6 signal transducer [Source:HGNC Symbol;Acc:HGNC:6021]	chr5	55935095	55995022	-	59927	chr5:55935095-55995022	7692.87	7807.3	9293.02	12315	7898.84	7779.29	6603.11	6086.38	6275.27	7598.69	6732.8	7148.38	7857.7	-0.363511	0.107497	-3.3816	0.000720661	0.0197064
1263	ENSG00000116183.11	PAPPA2	pappalysin 2 [Source:HGNC Symbol;Acc:HGNC:14615]	chr1	176463171	176845601	+	382430	chr1:176463171-176845601	111.735	129.458	130.105	119.689	109.618	127.092	82.7868	75.1974	80.8056	65.876	68.2317	80.3142	100.376	-0.578613	0.171098	-3.38177	0.000720204	0.0197064
1265	ENSG00000204519.11	ZNF551	zinc finger protein 551 [Source:HGNC Symbol;Acc:HGNC:25108]	chr19	57681969	57717301	+	35332	chr19:57681969-57717301	259	235.837	190.396	186.237	180.489	188.271	324.712	300.615	264.914	272.206	209.277	301.357	233.039	0.403688	0.119415	3.38055	0.000723422	0.0197663
1267	ENSG00000274253.6	AC138649.1	novel transcript, sense overlapping NIPA1	chr15	22757835	22778741	+	20906	chr15:22757835-22778741	8.22035	11.6876	10.2929	24.5187	36.9436	8.82521	1.70422	6.87216	5.44429	1.66351	4.81303	2.7053	11.3316	-0.793482	0.234753	-3.38007	0.00072468	0.0197694
1266	ENSG00000180448.11	ARHGAP45	Rho GTPase activating protein 45 [Source:HGNC Symbol;Acc:HGNC:17102]	chr19	1065923	1086628	+	20705	chr19:1065923-1086628	30.219	56.6718	37.6292	63.3828	6.21636	6.67386	8.85123	10.5981	8.09028	8.3595	12.6816	12.3199	19.6827	-0.801228	0.237042	-3.38011	0.000724559	0.0197694
1268	ENSG00000131747.15	TOP2A	DNA topoisomerase II alpha [Source:HGNC Symbol;Acc:HGNC:11989]	chr17	40388525	40417896	-	29371	chr17:40388525-40417896	2163.27	2089.12	1554.46	1322.68	1909.05	1481.3	1465.88	1199.47	886.413	1221.65	1115.17	1513.98	1472.68	-0.46092	0.1364	-3.37918	0.000727034	0.019818
1270	ENSG00000168874.13	ATOH8	atonal bHLH transcription factor 8 [Source:HGNC Symbol;Acc:HGNC:24126]	chr2	85751344	85791383	+	40039	chr2:85751344-85791383	163.769	181.919	185.773	194.292	73.0225	95.0958	67.782	57.7805	70.1474	67.3863	84.7866	104.388	116.512	-0.713609	0.211237	-3.37824	0.000729513	0.0198542
1269	ENSG00000107249.24	GLIS3	GLIS family zinc finger 3 [Source:HGNC Symbol;Acc:HGNC:28510]	chr9	3824127	4348392	-	524265	chr9:3824127-4348392	120.33	126.834	178.956	90.4757	48.8254	39.1141	27.6062	9.93633	32.5331	34.0296	25.6807	54.5683	72.5798	-0.803318	0.237782	-3.37838	0.000729137	0.0198542
1271	ENSG00000112855.17	HARS2	histidyl-tRNA synthetase 2, mitochondrial [Source:HGNC Symbol;Acc:HGNC:4817]	chr5	140691430	140699305	+	7875	chr5:140691430-140699305	750.329	742.694	751.61	768.814	828.096	795.393	906.922	949.218	875.667	894.979	875.625	848.42	819.633	0.203655	0.0602941	3.3777	0.000730948	0.0198776
1272	ENSG00000095209.12	TMEM38B	transmembrane protein 38B [Source:HGNC Symbol;Acc:HGNC:25535]	chr9	105694541	105776629	+	82088	chr9:105694541-105776629	619.356	628.686	578.629	515.496	706.213	749.295	956.848	926.34	677.673	788.834	817.364	907.172	710.478	0.392204	0.116146	3.37682	0.000733278	0.0199143
1273	ENSG00000108684.15	ASIC2	acid sensing ion channel subunit 2 [Source:HGNC Symbol;Acc:HGNC:99]	chr17	33013087	34174964	-	1161877	chr17:33013087-34174964	9.4771	24.5822	17.3108	55.1067	0.894971	5.23384	2.53774	2.31051	3.16247	3.30016	2.26201	2.12637	13.8771	-0.769893	0.227998	-3.37676	0.00073345	0.0199143
1274	ENSG00000197857.15	ZNF44	zinc finger protein 44 [Source:HGNC Symbol;Acc:HGNC:13110]	chr19	12224686	12294883	-	70197	chr19:12224686-12294883	230.286	227.906	223.41	225.222	209.436	208.98	265.604	281.012	227.789	257.417	273.27	268.633	234.132	0.23936	0.070914	3.37535	0.00073721	0.0200007
1276	ENSG00000204116.12	CHIC1	cysteine rich hydrophobic domain 1 [Source:HGNC Symbol;Acc:HGNC:1934]	chrX	73563197	73687111	+	123914	chrX:73563197-73687111	1148.02	1083.83	1191	1334.57	1221.66	1112.45	937.253	989.905	983.731	996.269	1041.94	1034.04	1063.6	-0.239875	0.07109	-3.37424	0.000740207	0.020053
1275	ENSG00000169218.14	RSPO1	R-spondin 1 [Source:HGNC Symbol;Acc:HGNC:21679]	chr1	37611350	37634892	-	23542	chr1:37611350-37634892	3.91078	2.69081	40.2186	40.3148	10.3012	7.3881	5.30789	0	1.26371	4.32974	2.50983	0	9.80386	-0.731641	0.216847	-3.37399	0.000740878	0.020053
1277	ENSG00000234840.2	LINC01239	long intergenic non-protein coding RNA 1239 [Source:HGNC Symbol;Acc:HGNC:49796]	chr9	22646200	22824213	+	178013	chr9:22646200-22824213	5.62581	9.46149	13.0549	13.0644	0	6.19762	1.00241	0	1.13589	0.977953	1.12793	3.17779	4.41439	-0.750004	0.222278	-3.37416	0.000740404	0.020053
1278	ENSG00000111880.16	RNGTT	RNA guanylyltransferase and 5'-phosphatase [Source:HGNC Symbol;Acc:HGNC:10073]	chr6	88609897	88963618	-	353721	chr6:88609897-88963618	704.767	795.906	716.842	739.885	685.376	663.867	613.708	542.889	629.956	557.329	653.77	633.704	673.266	-0.241628	0.071626	-3.37346	0.000742298	0.0200757
1279	ENSG00000038274.17	MAT2B	methionine adenosyltransferase 2B [Source:HGNC Symbol;Acc:HGNC:6905]	chr5	163503114	163519354	+	16240	chr5:163503114-163519354	1582.48	1467.35	1516.18	1532.78	1621.94	1811.48	1893.05	2025.52	1741.54	1890.58	1740.48	1754.43	1705.38	0.209105	0.0619896	3.37323	0.000742908	0.0200765
1280	ENSG00000164163.11	ABCE1	ATP binding cassette subfamily E member 1 [Source:HGNC Symbol;Acc:HGNC:69]	chr4	145098288	145129524	+	31236	chr4:145098288-145129524	2880.15	2815.45	2642.61	2693.64	2658.75	2618.1	2970.39	2865.15	3389.23	2840.17	3263.82	3471.22	3001.92	0.201053	0.0596065	3.373	0.00074355	0.0200782
1281	ENSG00000129055.13	ANAPC13	anaphase promoting complex subunit 13 [Source:HGNC Symbol;Acc:HGNC:24540]	chr3	134477706	134486716	-	9010	chr3:134477706-134486716	2232.48	2131.15	2034.62	2082.72	1783.44	2001.82	1789.02	1818.74	1831.81	1800.39	1909.86	1702.57	1873.96	-0.175411	0.05201	-3.37264	0.000744504	0.0200882
1282	ENSG00000087586.18	AURKA	aurora kinase A [Source:HGNC Symbol;Acc:HGNC:11393]	chr20	56369389	56392337	-	22948	chr20:56369389-56392337	614.288	563.382	517.2	599.329	547.796	544.655	525.08	485.541	444.708	464.906	432.2	486.95	513.937	-0.246913	0.0732161	-3.37239	0.000745185	0.0200909
1283	ENSG00000247627.2	MTND4P12	MT-ND4 pseudogene 12 [Source:HGNC Symbol;Acc:HGNC:42199]	chr5	134926660	134928036	-	1376	chr5:134926660-134928036	707.035	641.114	627.969	762.943	1354.51	1177.29	1774.84	1830.17	1191.87	1335.3	1407.13	1257.39	1174.42	0.609488	0.18075	3.372	0.000746237	0.0201036
1284	ENSG00000287315.1	AL670729.3	novel transcript, antisense to OBSCN	chr1	228357012	228368554	-	11542	chr1:228357012-228368554	726.866	517.588	600.463	611.743	1130.78	875.193	1608.35	1561.81	1304.16	1392.26	1015.94	992.966	908.17	0.652019	0.193404	3.37128	0.000748208	0.020141
1286	ENSG00000166508.18	MCM7	minichromosome maintenance complex component 7 [Source:HGNC Symbol;Acc:HGNC:6950]	chr7	100092728	100101940	-	9212	chr7:100092728-100101940	1773.82	1757.47	1568.16	1466.38	2006.94	1641.14	2269.66	2151.95	1814.54	1999.18	2123.2	2161.78	1878.59	0.284661	0.0845236	3.36782	0.000757642	0.0203158
1287	ENSG00000167617.3	CDC42EP5	CDC42 effector protein 5 [Source:HGNC Symbol;Acc:HGNC:17408]	chr19	54465026	54473296	-	8270	chr19:54465026-54473296	200.852	198.733	288.81	275.8	133.671	211.026	102.49	96.5193	171.828	184.745	113.365	136.2	188.902	-0.589004	0.174869	-3.36825	0.000756474	0.0203158
1285	ENSG00000165682.15	CLEC1B	C-type lectin domain family 1 member B [Source:HGNC Symbol;Acc:HGNC:24356]	chr12	9985642	10013424	-	27782	chr12:9985642-10013424	5.19025	4.38945	14.2433	8.47851	0	3.55104	0.282574	0	1.52997	0	0	1.43055	2.92807	-0.672954	0.199787	-3.36835	0.000756195	0.0203158
1288	ENSG00000184009.13	ACTG1	actin gamma 1 [Source:HGNC Symbol;Acc:HGNC:144]	chr17	81509413	81523847	-	14434	chr17:81509413-81523847	35493.3	39366	35396	40507.3	18019.8	20774.3	12159.5	11240.2	19631.8	19348.2	16765.8	20066.1	26163	-0.694812	0.20626	-3.36862	0.000755455	0.0203158
1289	ENSG00000189184.12	PCDH18	protocadherin 18 [Source:HGNC Symbol;Acc:HGNC:14268]	chr4	137518918	137532494	-	13576	chr4:137518918-137532494	390.221	619.416	682.049	711.563	811.704	855.834	202.495	188.633	371.8	347.457	422.974	317.881	520.674	-0.753411	0.223705	-3.36787	0.000757504	0.0203158
1290	ENSG00000223923.2	AC010136.1	novel transcript	chr2	217978707	217993747	+	15040	chr2:217978707-217993747	69.215	60.3799	70.7854	71.9213	42.8102	62.877	92.1312	100.642	86.547	97.9765	112.561	97.8348	73.3445	0.546019	0.162188	3.36659	0.000761047	0.0203913
1291	ENSG00000251562.9	MALAT1	metastasis associated lung adenocarcinoma transcript 1 [Source:HGNC Symbol;Acc:HGNC:29665]	chr11	65497688	65506516	+	8828	chr11:65497688-65506516	12419	9820.83	12035.7	10090	12343.1	9630.55	13192.3	16084	21625.2	15109.4	15140.6	13604.4	12631.6	0.466403	0.138613	3.36478	0.000766043	0.0205093
1292	ENSG00000241837.7	ATP5PO	ATP synthase peripheral stalk subunit OSCP [Source:HGNC Symbol;Acc:HGNC:850]	chr21	33903453	33915814	-	12361	chr21:33903453-33915814	5884.78	5654.71	4797.14	4923.36	5055.14	5234.76	6570.38	6549.52	5891.36	6023.12	5856.68	6028.26	5582.42	0.222289	0.0660771	3.36409	0.000767966	0.0205449
1295	ENSG00000163071.11	SPATA18	spermatogenesis associated 18 [Source:HGNC Symbol;Acc:HGNC:29579]	chr4	52051304	52097299	+	45995	chr4:52051304-52097299	723.24	742.307	748.998	927.997	622.843	650.111	969.518	1019.23	888.006	999.798	1006.1	987.504	879.436	0.384557	0.114363	3.36261	0.000772091	0.020617
1293	ENSG00000023697.13	DERA	deoxyribose-phosphate aldolase [Source:HGNC Symbol;Acc:HGNC:24269]	chr12	15911302	16037381	+	126079	chr12:15911302-16037381	306.188	278.49	266.316	255.461	388.101	299.22	360.027	391.724	361.855	429.333	364.402	355.551	345.568	0.326553	0.0971167	3.36248	0.00077245	0.020617
1294	ENSG00000143753.13	DEGS1	delta 4-desaturase, sphingolipid 1 [Source:HGNC Symbol;Acc:HGNC:13709]	chr1	224175756	224193441	+	17685	chr1:224175756-224193441	2177.08	2117.2	2277.07	2252.05	2002.51	1940.57	1461.92	1616.63	1715.65	1706	1897.23	1878.59	1986.67	-0.301689	0.0897204	-3.36255	0.000772271	0.020617
1296	ENSG00000105953.16	OGDH	oxoglutarate dehydrogenase [Source:HGNC Symbol;Acc:HGNC:8124]	chr7	44606572	44709066	+	102494	chr7:44606572-44709066	3719.56	3852.83	3564.83	3808.08	4795.3	4886.97	6434.84	6498.98	4803.43	5275.42	4960.66	4956.05	4793.12	0.392215	0.116671	3.36171	0.000774626	0.0206591
1297	ENSG00000120899.18	PTK2B	protein tyrosine kinase 2 beta [Source:HGNC Symbol;Acc:HGNC:9612]	chr8	27311482	27459391	+	147909	chr8:27311482-27459391	140.679	171.506	223.825	459.597	98.2717	124.038	135.325	69.6782	135.719	90.8682	96.3136	80.2224	143.318	-0.72268	0.215008	-3.36118	0.000776099	0.0206824
1298	ENSG00000167863.12	ATP5PD	ATP synthase peripheral stalk subunit d [Source:HGNC Symbol;Acc:HGNC:845]	chr17	75038863	75046985	-	8122	chr17:75038863-75046985	3800.64	3561.46	3359.79	3315.71	3807.18	3932.85	4389.92	4546.15	4282.01	4213.09	4107.6	4405.79	3937.87	0.24652	0.0733502	3.36086	0.000777006	0.0206906
1303	ENSG00000254535.4	PABPC4L	poly(A) binding protein cytoplasmic 4 like [Source:HGNC Symbol;Acc:HGNC:31955]	chr4	134196333	134201789	-	5456	chr4:134196333-134201789	129.259	115.21	140.083	148.445	121.041	121.613	146.586	138.109	169.42	200.72	195.971	224.666	193.951	0.432623	0.128835	3.35796	0.000785186	0.0208258
1302	ENSG00000197444.10	OGDHL	oxoglutarate dehydrogenase like [Source:HGNC Symbol;Acc:HGNC:25590]	chr10	49734641	49762379	-	27738	chr10:49734641-49762379	776.406	738.69	628.945	600.348	466.735	514.071	926.419	937.195	858.747	818.945	687.304	752.156	713.036	0.391681	0.116656	3.35758	0.000786279	0.0208258
1304	ENSG00000266010.3	GATA6-AS1	GATA6 antisense RNA 1 (head to head) [Source:HGNC Symbol;Acc:HGNC:48840]	chr18	22164886	22169878	-	4992	chr18:22164886-22169878	803.728	745.771	742.192	727.584	690.626	807.494	942.878	932.812	994.385	1008.51	772.874	875.294	758.444	0.281651	0.0838718	3.35811	0.000784765	0.0208258
1301	ENSG00000164543.7	STK17A	serine/threonine kinase 17a [Source:HGNC Symbol;Acc:HGNC:11395]	chr7	43582758	43650713	+	67955	chr7:43582758-43650713	968.056	976.047	1033.41	992.371	627.63	610.061	531.671	583.028	627.347	584.838	742.657	666.414	787.11	-0.439896	0.131006	-3.35782	0.000785599	0.0208258
[truncated: 60,231 more rows]

## Sheet: Result overview d70+
Sort0	Gene ID	Gene name	Gene description	Chr	Start	End	Strand	Length	IGV coordinates	isogenic control differentiation 1 sample 1	isogenic control differentiation 2 sample 1	isogenic control differentiation 3 sample 1	MYBPC3 mutant differentiation 1 sample 1	MYBPC3 mutant differentiation 2 sample 1	MYBPC3 mutant differentiation 3 sample 1	Base mean	log2(FC)	StdErr	Wald-Stats	P-value	P-adj
[truncated: 61,533 more rows]
